# Supplementary material for: Systematic analysis of circRNA biomarkers for diagnosis, prognosis and therapy in colorectal cancer
Source: Front Genet. 2022 Oct 12;13:938672. doi: 10.3389/fgene.2022.938672 (PMC9597305; doi:10.3389/fgene.2022.938672)
Supplement: Supplementary file 1 [file Table2.xlsx]

## Sheet: Table S2.
Table S2. Basic information statistics of circRNA markers.
PMID	Samples (total)	nCRC	nControl	Method	circRNA	Expression	Oncogene/ TS	host gene	sponged miRNA	Target gene	Expression (Marked in red means p>0.05)	Mechanism	Regulate pathways	Function	Biomarker	Prognosis
33552272	18	18	18	RT-PCR	circ_0001696	down	TS			MMP9	up			proliferation, migration	diagnosis
34292663	45	45	45	qRT-PCR	circ_0000317	down	TS		miR-520g	HOXD10	down			proliferation, migration, invasion	diagnosis
31712601	17	17	17	qRT-PCR,WB	circ_0000338	down	TS	FCHSD2							diagnosis
31700498	156	156	156	qRT-PCR	circ_0000370	up	Oncogene								diagnosis
29333615	102	102	102	qRT-PCR	circ_0000567	down	TS							proliferation,migration	diagnosis
30630466	40	24	16	qRT-PCR	circ_0000826	up	Oncogene								diagnosis
30630466	40	24	16	qRT-PCR	circ_0001178	up	Oncogene								diagnosis
29421663	64	64	64	qRT-PCR	circ_0001649	down	TS								diagnosis
33376485	10	10	10	RT-PCR	circ_000166	up	Oncogene		miR-326	LASP1	down			proliferation, apoptosis	diagnosis
31737058	180	135	45	qRT-PCR,WB	circ_0004771	up	Oncogene								diagnosis
34792792	41	41	41	qRT-PCR	circ_0006174	up	Oncogene		miR-1205	CCND2	up	ceRNA		proliferation, migration, invasion	diagnosis
34410163	46	46	46	qRT-PCR	circ_0006174	up	Oncogene		miR-142-3p	XIAP	down			proliferation, migration , invasion, apoptosis	diagnosis
34860442	261	261	261	qRT-PCR	circ_0006282	up	Oncogene		miR-155	FBXO22	up	ceRNA			diagnosis
32431519	31	31	31	qRT-PCR	circ_0007142	up	Oncogene		miR-122-5p	CDC25A	up	ceRNA		proliferation, migration, invasion	diagnosis
34479583	50	50	50	qRT-PCR	circ_0009910	up	Oncogene		miR-145-5p	PEAK1					diagnosis
32005118	42	42	42	qRT-PCR	circ_001680	up	Oncogene		miR-340	BMI1	up	ceRNA		proliferation , migration	diagnosis
34759742	43	43	43	qRT-PCR	circ_001787	down	TS		miR-1204,miR-450b-3p,miR-769-3p , miR-1270	FGF13,RNF217,KCNB1,SRGAP2	down,up,down,up				diagnosis
34479589	62	62	62	qRT-PCR	circ_0029803	up	Oncogene		miR-216b-5p	SKIL				proliferation, migration, invasion, EMT, apoptosis	diagnosis
31700498	156	156	156	qRT-PCR	circ_0035445	down	TS								diagnosis
34706645	20	20	20	qRT-PCR	circ_0038718	up	Oncogene		miR-195-5p	Axin2	up	ceRNA	Wnt/β-Catenin	proliferative, migration , invasion	diagnosis
32803502	83	83	83	qRT-PCR	circ_0060927	up	Oncogene			CYP24A1	up	ceRNA			diagnosis
31700498	156	156	156	qRT-PCR	circ_0082182	up	Oncogene								diagnosis
33591945	20	20	20	qRT-PCR	circ_0115744	up	Oncogene		miR-144	EZH2	up	ceRNA		proliferation, invasion, metastasis	diagnosis
31169949	3	3	3	qRT-PCR	circ_0142527	down	TS							invasion,apoptosis	diagnosis
33257506	58	58	58	qRT-PCR	circ_100146	up	Oncogene		miR-149	HMGA2	up	ceRNA		proliferation, migration, invasion	diagnosis
28349836	170	170	170	qRT-PCR	circ_103809	down	TS								diagnosis
28349836	170	170	170	qRT-PCR	circ_104700	down	TS								diagnosis
31669510	30	30	46	qRT-PCR	circABCC1	down	TS	ABCC1							diagnosis
31669510	30	30	46	qRT-PCR	circCCDC66	down	TS	CCDC66							diagnosis
31829306	25	25	25	qRT-PCR,WB	circCDYL	down	TS	CDYL	miR-150-5p					migration,invasion	diagnosis
34320120	90	90	90	qRT-PCR	circEGFR	up	Oncogene	EGFR	miR-106a-5p	DDX5	up	ceRNA	AKT	proliferation, migration, invasion	diagnosis
34452628	100	100	100	qRT-PCR	circGALNT16	down	TS	GALNT16		Serpine1	up			proliferation , metastasis	diagnosis
34387591	47	47	47	qRT-PCR	circKIAA1199	up	Oncogene	KIAA1199	miR-34c-5p	MSI1	down			proliferation, migration , invasion	diagnosis
34345300	74	42	32	qRT-PCR	circMETTL3	up	Oncogene	METTL3	miR-31				Wnt/β-Catenin		diagnosis
34396434	72	72	72	RT-PCR	circNRIP1	up	Oncogene	NRIP1	miR-532-3p						diagnosis
31669510	30	30	46	qRT-PCR	circSTIL	down	TS	STIL							diagnosis
34345300	74	42	32	qRT-PCR	circUSP3	up	Oncogene	USP3							diagnosis
31372051	20	20	20	qRT-PCR	circITGA7	down	TS	ITGA7	miR-3187-3p	ASXL1			Wnt/β-Catenin	proliferation	diagnosis, treatment
31401644	46	46	46	qRT-PCR	circZNF609	down	TS	ZNF609					Wnt/β-Catenin	proliferation	diagnosis, treatment
32664176	50	50	50	qRT-PCR	circ_0002320	down	TS								diagnosis,prognosis	Favorable
33723214	80	80	80	PCR	circ_0124554	up	Oncogene	LNLM					AKT	metastasis	diagnosis,prognosis	Unfavorable
32644049	50	50	50	WB	circ_100859	up	Oncogene		miR-217	HIF-1α				proliferation	diagnosis,prognosis	Unfavorable
32917870	47	47	47	qRT-PCR	circciRS-7	up	Oncogene	ciRS-7							diagnosis
33337836	156	88	68	qRT-PCR	circFMN2	up	Oncogene	FMN2							diagnosis,prognosis	Unfavorable
33337836	156	88	68	qRT-PCR	circLMNB1	up	Oncogene	LMNB1							diagnosis,prognosis	Unfavorable
32796815	169	169	169	qRT-PCR	circMBOAT2	up	Oncogene	MBOAT2	miR-519d-3p	TROAP	up	ceRNA		proliferation, migration, invasion	diagnosis,prognosis	Unfavorable
34074294	84	84	84	qRT-PCR	circSPARC	up	Oncogene	SPARC	miR-485-3p	JAK2			JAK2/STAT3	migration, proliferation	diagnosis,prognosis	Unfavorable
33337836	156	88	68	qRT-PCR	circZNF609	up	Oncogene	ZNF609							diagnosis,prognosis	Unfavorable
31747371	102	102	102	qRT-PCR,WB	circ_0001178	up	Oncogene		miR-382/587/616	ZEB1	down			migration,invasion	diagnosis,prognosis	Unfavorable
31938236	158	112	46	qRT-PCR	circ_0007534	up	Oncogene	DDX42							diagnosis,prognosis	Unfavorable
33725570	140	140	140	RT-PCR	circ_001659	up	Oncogene							invasion , metastasis	diagnosis,prognosis
30147374	101	101	101	qRT-PCR	circ_0000711	down	TS	NFATC3							diagnosis,prognosis	Favorable
30173892	44	44	44	qRT-PCR ,WB	circ_100290	up	Oncogene		miR-516b	FZD4	down		Wnt/β-Catenin	proliferation,migration, invasion,metastasis,apoptosis	diagnosis,prognosis	Unfavorable
33722958	60	60	60	qRT-PCR	circ_0000338	up	Oncogene		miR-217,miR-485-3p						diagnosis,treatment
34841662	70	70	70	qRT-PCR	circ_0001666	down	TS		miR-576-5p	PCDH10	down	ceRNA	Wnt/β-Catenin	EMT	diagnosis,treatment
30841415	35	35	35	qRT-PCR	circ_0002138	down	TS		miR-224					proliferation	diagnosis,treatment
30591054	60	60	60	qRT-PCR	circ_0002211	down	TS	DDX17	miR-21-5p					proliferation, migration, invasion,metastasis,apoptosis	diagnosis,treatment
29123417	122	122	122	qRT-PCR	circ_0003906	down	TS								diagnosis,treatment
31346335	6	6	6	RT-qPCR	circ_0007142	up	Oncogene		miR-103a-2-5p	PARP-1			Wnt/β-Catenin	proliferation,migration,invasion	diagnosis,treatment
30320923	30	30	30	qRT-PCR	circ_0009022	down	TS							proliferation , migration	diagnosis,treatment
31558874	20	20	20	qRT-PCR,WB	circ_0014130	up	Oncogene	PIP5K1A	miR-1273a					invasion,migration	diagnosis,treatment
26884878	31	31	31	qRT-PCR	circ_001988	down	TS								diagnosis,treatment
33061846	169	169	169	qRT-PCR	circ_0026416	up	Oncogene		miR-346	NFIB	down			proliferation, migration , invasion	diagnosis,treatment
32305992	30	30	30	qRT-PCR	circ_0026735	down	TS	ITGA5	miR-107	FOXJ3	down			apoptosis	diagnosis,treatment
34089272	43	43	43	qRT-PCR	circ_0031787	up	Oncogene						Wnt/β-Catenin	proliferation, invasion	diagnosis,treatment
32565953	62	62	62	qRT-PCR	circ_0038646	up	Oncogene		miR-331-3p	GRIK3	down			proliferation , migration	diagnosis,treatment
33568942	43	43	43	qRT-PCR	circ_0043278	down	TS		miR-192-3p					proliferation , migration, apoptosis	diagnosis,treatment
32799546	8	8	8	qRT-PCR	circ_004452	down	TS								diagnosis,treatment
34822025	70	70	70	qRT-PCR	circ_0044556	up	Oncogene		miR-665	DIAPH1	up	ceRNA		proliferation, cell-cycle, migration, invasion	diagnosis,treatment
32908453	80	80	80	qRT-PCR	circ_0060967	up	Oncogene		miR-338-3p	TYRO3	up	ceRNA		proliferation, migration, invasion	diagnosis,treatment
32021287	58	58	58	qRT-PCR	circ_0140388	up	Oncogene	HUWE1	miR-486	PLAGL2	up	ceRNA		proliferation, migration , invasion	diagnosis,treatment
32799546	8	8	8	qRT-PCR	circ_022743	down	TS								diagnosis,treatment
32799546	8	8	8	qRT-PCR	circ_052666	up	Oncogene								diagnosis,treatment
30249393	30	30	30	qRT-PCR ,WB	circ_103809	down	TS	ZFR	miR-532-3p	FOXO4	down	ceRNA		proliferation,migration,metastasis,cell-cycle, apoptosis	diagnosis,treatment
34480353	6	6	6	qRT-PCR	circ_103948	up	Oncogene		miR-1236-3p	TPT1	up			proliferation, migration, invasion	diagnosis,treatment
34085707	30	30	30	qRT-PCR	circACAP2	up	Oncogene	ACAP2	miR-143-3p	FZD4	down		Wnt-β-catenin	proliferation, migration, invasion, apoptosis	diagnosis,treatment
34022068	30	30	30	PCR	circEPB41L2	down	TS	EPB41L2	miR-942-5p,miR-21-5p				PTEN/AKT	proliferation, migration, invasion, apoptosis	diagnosis,treatment
32968054	3	3	3	qRT-PCR	circGLIS2	up	Oncogene	GLIS2	miR-671	NF-κB			NF-κB	migration	diagnosis,treatment
33658855	24	15	24	qRT-PCR	circIFT80	up	Oncogene	IFT80	miR-296-5p	MSI1	down			proliferation, apoptosis	diagnosis,treatment
34660182	52	52	52	RT-PCR	circSIRT1	up	Oncogene	SIRT1		EIF4A3				proliferation, invasion , EMT	diagnosis,treatment
29943828	69	69	69	qRT-PCR	circ_0026782	down	TS	ITGA7	miR-370-3p	NF1	up		Ras	growth , metastasis ,proliferation ,migration	diagnosis,treatment
31973707	6	6	6	qRT-PCR	circ_0005273	up	Oncogene	PTK2						EMT	diagnosis,treatment
32699205	60	60	60	qRT-PCR	circCTNNA1	up	Oncogene	CTNNA1	miR-149-5p	FOXM1	up	ceRNA		proliferation, migration, invasion	diagnosis,treatment,prognosis	Unfavorable
31476947	93	93	93	qRT-PCR	circ_0005075	up	Oncogene	SHPRH					Wnt/β-Catenin	proliferation,invasion	diagnosis,treatment,prognosis	Unfavorable
31738400	62	62	62	qRT-PCR,WB	circ_0005100	up	Oncogene	FMN2	miR-1182	hTERT					diagnosis,treatment,prognosis	Unfavorable
31951832	60	60	60	qRT-PCR	circCAMSAP1	up	Oncogene	CAMSAP1	miR-328-5p	E2F1	up	ceRNA		proliferation	diagnosis,treatment,prognosis	Unfavorable
29571246	46	46	46	qRT-PCR ,WB	circ_0014717	down	TS			p16				cell-cycle,proliferation	diagnosis,treatment,prognosis	Favorable
32993655	40	40	40	qRT-PCR	circ_0000231	up	Oncogene		miR-502-5p	MYO6	up	ceRNA		proliferation, migration , invasion	diagnosis,treatment,prognosis	Unfavorable
33534412	60	60	60	qRT-PCR	circ_0000372	up	Oncogene		miR-495	IL6	up	ceRNA	JAK2/STAT3	proliferation, migration , invasion	prognosis	Unfavorable
33292256	81	81	81	qRT-PCR	circ_0004831	up	Oncogene								prognosis	Unfavorable
34781990	120	120	120	qRT-PCR	circ_0007113	up	Oncogene	HERC4	miR-556-5p	CTBP2	up	ceRNA		proliferation , migration	prognosis	Unfavorable
33275225	124	124	124	qRT-PCR	circ_100876	up	Oncogene							proliferation, migration, invasion	prognosis	Unfavorable
33131207	202	137	65	qRT-PCR	circ_102049	up	Oncogene		miR-761/miR-192-3p	FRAS1	down			migration , invasion	prognosis	Unfavorable
32393760	5	5	5	RT-PCR	circ_5615	up	Oncogene		miR-149-5p	TNKS			Wnt/β-catenin	proliferation	prognosis	Unfavorable
33238574	7	7	7	qRT-PCR	circBCL2L12-1	up	Oncogene	BCL2L12-1							prognosis	Unfavorable
32241279	87	87	87	qRT-PCR	circFNDC3B	down	TS	FNDC3B						proliferation , invasion	prognosis	Unfavorable
33335404	40	40	40	WB	circGLG1	up	Oncogene	GLG1	miR-622	KRAS	down			proliferation, invasion, migration	prognosis	Unfavorable
32188489	97	97	97	qRT-PCR	circLONP2	up	Oncogene	LONP2	miR-17-5p					invasion , migration	prognosis	Unfavorable
34412652	85	85	85	qRT-PCR	circPLCE1	down	TS	PLCE1					NF-κB	proliferation , metastasis	prognosis	Unfavorable
31960446	50	50	50	qRT-PCR	circ_0004277	up	Oncogene		miR-512-5p	PTMA	up	ceRNA		proliferation,apoptosis	prognosis	Unfavorable
31413634	58	58	58	qRT-PCR	circ_102958	up	Oncogene		miR-585	CDC25B	up	ceRNA		proliferation, migration, invasion	prognosis	Unfavorable
32807692	45	45	45	qRT-PCR	circSMARCA5	down	TS	SMARCA5	miR-39-3p	ARID4B	up			proliferation, migration , invasion.	prognosis	Favorable
32423804	30	30	30	qRT-PCR	circSLC7A6	up	Oncogene	SLC7A6		CXCR5	down			proliferation , invasion	prognosis	Unfavorable
30403769	180	100	80	qRT-PCR ,WB	circ_103809	up	Oncogene	CTIC1					Wnt/β-Catenin	proliferation	prognosis	Unfavorable
28003761	30	30	30	qRT-PCR	circ_0000069	up	Oncogene							proliferation,migration, invasion,cell-cycle	treatment
33649850	500	500	500	RT-PCR	circ_0000212	up	Oncogene		miR-491	FOXP4				proliferation	treatment
31598673	39	39	39	qRT-PCR,WB	circ_0000218	up	Oncogene		miR-139-3p	RAB1A	down			proliferation,migration,invasion, EMT	treatment
34183076	47	47	47	qRT-PCR	circ_0000231	up	Oncogene		miR-622					proliferation, migration , invasion, apoptosis	treatment
33317596	40	40	40	qRT-PCR	circ_0000392	up	Oncogene		miR-193a-5p	PIK3R3/Akt	up	ceRNA	AKT-mTOR	proliferation , invasion	treatment
33632217	20	20	20	qRT-PCR	circ_0000423	up	Oncogene	PPP1R12A					Hippo-YAP	proliferation, migration, invasion	treatment
33685351	69	69	69	qRT-PCR	circ_0000467	up	Oncogene		miR-382-5p	EN2				proliferation, invasion, EMT	treatment
30403259	14	12	2	qRT-PCR ,WB	circ_0000523（circ_006229）	down	TS		miR-31				Wnt/β-Catenin	proliferation,apoptosis	treatment
32633429	100	100	100	qRT-PCR	circ_0000826	up	Oncogene							metastasis	treatment
33613755	53	53	53	qRT-PCR	circ_0000847	up	Oncogene	SMAD2	miR-1258	RPN2	up	ceRNA		invasion, proliferation	treatment
30630646	42	42	42	qRT-PCR	circ_0001313	up	Oncogene	CCDC66	miR-338-3p					proliferation	treatment
32051753	30	30	30	qRT-PCR	circ_0001313	up	Oncogene		miR-510-5p	AKT2	up	ceRNA	PI3K/AKT pathway	proliferation	treatment
32115780	27	27	27	qRT-PCR	circ_0001550	up	Oncogene	RARS							treatment
32606768	30	30	30	qRT-PCR	circ_000166	up	Oncogene		miR-330-5p	ELK1	up	ceRNA		proliferation, migration , invasion	treatment
32115780	27	27	27	qRT-PCR	circ_0001681	up	Oncogene	RAPGEF5							treatment
32636650	31	31	31	qRT-PCR	circ_0001806	up	Oncogene		miR-193a-5p	COL1A1					treatment
33726686	46	46	46	qRT-PCR	circ_0003266	down	TS		miR-503-5p	PDCD4	down	ceRNA		proliferation, migration, invasion, apoptosis	treatment
34485151	40	40	40	qRT-PCR	circ_0004087	up	Oncogene	CDYL2					AKT	migration	treatment
33688484	100	100	100	qRT-PCR	circ_000425	down	TS								treatment
31859543	624	275	349	qRT-PCR,WB	circ_0004680	up	Oncogene	CCT3	miR-613	WNT3/VEGFA	up,up	ceRNA		invasion	treatment
32115780	27	27	27	qRT-PCR	circ_0004887	up	Oncogene	AURKA							treatment
33732022	87	87	87	qRT-PCR	circ_0005927	down	TS		miR-942-5p	BATF2				migration, invasion, apoptosis	treatment
31901148	19	19	19	qRT-PCR,WB	circ_0005963	up	Oncogene	ciRS-122	miR-122	PKM2	up	ceRNA			treatment
33947841	12	12	12	qRT-PCR	circ_0006401	up	Oncogene			col6a3				proliferation, migration, apoptosis	treatment
32865180	30	30	30	qRT-PCR	circ_0007031	up	Oncogene		miR-133b	ABCC5	down			proliferation	treatment
34322757	50	50	50	qRT-PCR	circ_0007031	up	Oncogene		miR-485-3p	MELK	up	ceRNA		proliferation, cell-cycle, apoptosis	treatment
32889894	45	45	45	qRT-PCR	circ_0007142	up	Oncogene		miR-455-5p	SGK1	down			proliferation, migration, invasion, apoptosis	treatment
34459455	30	30	30	RT-PCR	circ_0007334	up	Oncogene		miR-577	KLF12	down			migration, invasion	treatment
29364478	33	33	33	qRT-PCR,WB	circ_0007534	up	Oncogene							proliferation,apoptosis	treatment
32158464	30	30	30	qRT-PCR	circ_0007843	up	Oncogene		miR-518c-5p	MMP2	up	ceRNA		invasion , migration	treatment
32423803	56	56	56	qRT-PCR	circ_0008285	down	TS		miR-382-5p	PTEN	down	ceRNA	PI3K/AKT pathway	proliferation, migration	treatment
31109967	30	30	30	qRT-PCR	circ_0009361	down	TS		miR-582				Wnt/β-Catenin	proliferation,EMT,migration,invasion	treatment
29207676	76	76	76	qRT-PCR	circ_000984	up	Oncogene	CDK6	miR-106b	CDK6	up	ceRNA		proliferation,migration, invasion,cell-cycle	treatment
27058418	12	12	12	RT-PCR	circ_001569	up	Oncogene		miR-145					proliferation,invasion	treatment
34173324	41	41	41	qRT-PCR	circ_0019230	down	TS	PLCE1						proliferation, migration , invasion, apoptosis	treatment
32430042	70	70	70	RT-PCR	circ_001971	up	Oncogene		miR-29c-3p	VEGFA	up	ceRNA		proliferation, invasion , angiogenesis	treatment
33520987	20	20	20	qRT-PCR	circ_0020095	down	TS		miR-487a-3p	SOX9	up			proliferation, migration, invasion	treatment
33347535	60	60	60	qRT-PCR	circ_002144	up	Oncogene		miR-615-5p	LARP1	up	ceRNA		proliferation, migration , invasion	treatment
34650680	60	60	60	qRT-PCR	circ_002178	up	Oncogene		miR-542-3p	CREB1	up	ceRNA		invasion, proliferation	treatment
34645476	43	43	43	qRT-PCR	circ_0026416	up	Oncogene		miR-545-3p	MYO6	up	ceRNA		proliferation, migration, invasion , EMT	treatment
32115780	27	27	27	qRT-PCR	circ_0030632	up	Oncogene	UGGT2							treatment
34453920	23	23	23	qRT-PCR	circ_0031288	up	Oncogene	PABPN1	miR-638	SRSF1				invasion, migration, apoptosis	treatment
33177876	50	25	25	qRT-PCR	circ_0032833	up	Oncogene		miR-125-5p	MSI1	down				treatment
34438465	40	40	40	qRT-PCR	circ_0040809	up	Oncogene		miR-515-5p	DNMT1	up	ceRNA		proliferation , migration, apoptosis	treatment
32884449	52	52	52	qRT-PCR	circ_0044556	up	Oncogene							proliferation, migration, invasion	treatment
31549406	3	3	3	qRT-PCR,WB	circ_0053277	up	Oncogene		miR-2467-3p	MMP14	up	ceRNA		proliferation,migration,EMT	treatment
33882945	57	57	57	qRT-PCR	circ_0055625	up	Oncogene		miR-338-3p	MSI1	down			proliferation, migration, invasion, apoptosis	treatment
32373955	60	60	60	RT-PCR	circ_0056618	up	Oncogene		miR-206	CXCR4 and VEGF-A	dwon,0			proliferation, migration	treatment
33929991	56	56	56	PCR	circ_0059354	up	Oncogene	RASSF2	miR-195-5p	FZD4	down		Wnt/β-Catenin	proliferation, migration, invasion, apoptosis	treatment
32857753	50	50	50	qRT-PCR	circ_0060745	down	TS	cse1l	miR-eIF4A3	PCNA	up			proliferation	treatment
34045869	27	27	27	qRT-PCR	circ_0062389	up	Oncogene	PI4KA	miR-331-3p	LASP1				proliferation, migration, invasion, apoptosis	treatment
33790646	56	56	56	qRT-PCR	circ_0071589	up	Oncogene		miR-526b-3p	KLF12				proliferation, migration , invasion, apoptosis	treatment
33760126	60	60	60	qRT-PCR	circ_0074027	up	Oncogene		miR-525-3p				p53/EMT	proliferation , metastasis	treatment
34091391	50	50	50	qRT-PCR	circ_0084615	up	Oncogene		miR-599	DNMT3A	up	ceRNA		proliferation, migration , invasion	treatment
34629820	30	30	30	PCR	circ_0084927	up	Oncogene		miR-20b-3p	GSTM5	down		AKT/mTOR	migration , invasion	treatment
34516314	50	50	50	qRT-PCR	circ_0089153	up	Oncogene		miR-198	SENP1				proliferation, apoptosis	treatment
32626660	122	100	22	qRT-PCR	circ_0101802	up	Oncogene								treatment
31210299	32	32	32	qRT-PCR,WB	circ_0104631	up	Oncogene							proliferation,invasion	treatment
33128289	60	60	60	qRT-PCR	circ_0106714	down	TS		miR-942-5p	DLG2				proliferation	treatment
32681581	40	40	24	qRT-PCR	circ_0128846	up	Oncogene		miR-1184	AJUBA				proliferation, migration, invasion	treatment
34709743	36	36	36	qRT-PCR	circ_0131663	down	TS	MAPK14	miR-175aa	FOXC1	up		MAPK	proliferation , migration	treatment
32821160	37	37	37	qRT-PCR	circ_0136666	up	Oncogene		miR-383	CREB1	up	ceRNA		proliferation	treatment
32158357	30	30	30	qRT-PCR	circ_0137008	down	TS		miR-338-5p					migration, invasion, EMT	treatment
29039473	6	3	3	sequencing	circ_086376	down	TS		miR-7	PRKCB	down	ceRNA			treatment
31300733	10	10	10	qRT-PCR,WB	circ_101555	down	TS		miR-597-5p	CDK6 , RPA3	up,up			proliferation	treatment
32266033	62	62	62	qRT-PCR	circ_101951	up	Oncogene			KIF3A	up	ceRNA		EMT	treatment
32706154	56	56	56	qRT-PCR	circ_102209	up	Oncogene		miR-761	RIN1	up	ceRNA		proliferation, migration, invasion, EMT	treatment
29039473	6	3	3	sequencing	circ_102761	down	TS		miR-7	PRKCB	down	ceRNA			treatment
30844715	116	116	116	RT-qPCR	circ_104916	down	TS							proliferation,migration,invasion	treatment
29039473	6	3	3	sequencing	circ_105055	up	Oncogene		miR-7	PRKCB	dwon				treatment
32724467	42	25	17	qRT-PCR	circ_133	up	Oncogene		miR-133a	GEF-H1/RhoA				migration	treatment
31020847	25	25	25	qRT-PCR	circ_32883	up	Oncogene		miR-501-5p						treatment
30212824	21	21	21	qRT-PCR ,WB	circACAP2	up	Oncogene		miR-21-5p	Tiam1	down			proliferation,migration,invasion	treatment
31155494	91	91	91	qRT-PCR	circACC1	up	Oncogene	ACC1							treatment
32681092	30	30	30	qRT-PCR	circAGFG1	up	Oncogene	AGFG1	miR-4262 and miR-185-5p	YY1/CTNNB1	up,up	ceRNA	Wnt/β-catenin	proliferation, migration, invasion	treatment
32343603	70	70	70	qRT-PCR	circAPLP2	up	Oncogene	APLP2	miR-485-5p	FOXK1	up	ceRNA		proliferation, migration, , invasion,	treatment
34504600	10	10	10	RT-PCR	circASS1	down	TS	ASS1	miR-1269a	VASH1	down	ceRNA		proliferation, invasion , migration	treatment
34127015	23	23	23	qRT-PCR	circASXL1	up	Oncogene	ASXL1	miR-1205	GRIK3	down			migration, invasion, apoptosis	treatment
28103507	35	35	35	RT-PCR	circBANP	up	Oncogene	BANP						proliferation	treatment
33125087	29	29	29	qRT-PCR	circCCDC66	up	Oncogene	CCDC66	miR‑3140					proliferation	treatment
34635639	169	169	169	qRT-PCR	circCOG2	up	Oncogene	COG2	miR-1305					proliferation, migration , invasion	treatment
32612946	10	10	10	qRT-PCR	circCSPP1	up	Oncogene	CSPP1	miR-193a-5p	COL1A1	up	ceRNA		EMT	treatment
34124372	37	37	37	qRT-PCR	circCSPP1	up	Oncogene	CSPP1	miR-431	LASP1	down			proliferation, migration, invasion, apoptosis	treatment
33663510	36	36	36	qRT-PCR	circCSPP1	up	Oncogene	CSPP1	miR-944	FZD7				proliferation, migration, invasion, apoptosis	treatment
33640021	37	37	37	qRT-PCR	circCTNNA1	up	Oncogene	CTNNA1	miR-363-3p	CXCL5	up	ceRNA		proliferation, cell cycle, metastasis, apoptosis	treatment
32141542	30	30	30	qRT-PCR	circDDX17	down	TS	DDX17	miR-31-5p	KANK1	up			proliferation	treatment
33685455	42	42	42	qRT-PCR	circDOCK1	up	Oncogene	DOCK1	miR-132-3p	USP11				proliferation, metastasis, apoptosis	treatment
34456589	46	46	46	qRT-PCR	circDUSP16	up	Oncogene	DUSP16	miR-432-5p	E2F6				proliferation, migration, , invasion, apoptosis	treatment
34412616	624	349	275	qRT-PCR	circEIF3K	up	Oncogene	EIF3K	miR-214	PD-L1				proliferation, invasion	treatment
33225938	59	59	59	qRT-PCR	circErbin	up	Oncogene	Erbin	miR-125a-5p and miR-138-5p	4EBP-1			HIF-1α	proliferation, migration, metastasis	treatment
34381772	50	50	50	qRT-PCR	circFAM120B	down	TS	FAM120B	miR-645	TGFBR2				proliferation, migration, invasion	treatment
32379550	30	30	30	qRT-PCR	circFAT1	up	Oncogene	FAT1	miR-520b and miR-302c-3p	UHRF1	up	ceRNA		proliferation	treatment
33147048	56	56	56	qRT-PCR	circFBXW7	down	TS	FBXW7	miR-18b-5p					migration	treatment
31519156	10	10	10	qRT-PCR,WB	circFBXW7	down	TS	FBXW7						proliferation,migration,invasion	treatment
32896063	12	12	12	qRT-PCR	circFNDC3B	down	TS	FNDC3B	miR-97-5p	TIMP3	up			metastasis	treatment
34549306	70	70	70	RT-PCR	circFOXO3	down	TS	FOXO3	miR-543	LATS1				proliferation, migration , invasion	treatment
32046858	50	50	50	qRT-PCR	circHIPK3	up	Oncogene	HIPK3	miR-1207-5p	FMNL2	up	ceRNA		migration, invasion , proliferation	treatment
33125091	30	30	30	qRT-PCR	circHMGCS1	up	Oncogene	HMGCS1	miR‑34a‑5p	SGPP1	down			proliferation	treatment
26110611	45	45	45	qRT-PCR	circITCH	down	TS	ITCH					Wnt,β-Catenin	proliferation	treatment
33771844	26	26	26	qRT-PCR	circKRT6C	up	Oncogene	KRT6C	miR-485-3p	PDL1				Proliferation, Migration, Invasion, apoptosis	treatment
32848465	70	70	70	qRT-PCR	circMAT2B	up	Oncogene	MAT2B	miR-610	E2F1	up	ceRNA		proliferation	treatment
32041821	173	159	14	qRT-PCR	circMDM2	up	Oncogene	MDM2		p53				proliferation	treatment
34093664	50	50	50	qRT-PCR	circMFN2	up	Oncogene	MFN2	miR-574-3p	IGF1R	up	ceRNA		proliferation, metastasis	treatment
33992597	50	50	50	RT-PCR	circMYH9	up	Oncogene	MYH9	miR-761	HDGF	up	ceRNA			treatment
34496888	148	148	148	qRT-PCR	circMYH9	up	Oncogene	MYH9					ROS/HIF1α	proliferation	treatment
32901890	46	46	46	qRT-PCR	circNOX4	up	Oncogene	NOX4	miR‑485‑5p	CKS1B				proliferation, migration, invasion	treatment
34080658	32	32	32	RT-PCR	circNSUN2	up	Oncogene	NSUN2	miR-181a-5p	ROCK2	up	ceRNA		proliferation, migration, apoptosis	treatment
30925892	20	20	20	qRT-PCR	circPPP1R12A	up	Oncogene	PPP1R12A					Hippo-YAP	proliferation,invasion	treatment
33364834	30	30	30	qRT-PCR	circPRKDC	up	Oncogene	PRKDC	miR-198	DDR1				proliferation, migration , invasio	treatment
32020730	30	30	30	qRT-PCR	circPRTM5	up	Oncogene	PRTM5	miR-377	E2F3	up	ceRNA		proliferation , migration	treatment
30922567	64	64	64	qRT-PCR	circPVT1	up	Oncogene	PVT1	miR-145					proliferation,migration,invasion	treatment
33634427	50	50	50	qRT-PCR	circRAD23	up	Oncogene	RAD23	miR-1205	TRIM44	up	ceRNA		proliferation, cell cycle,metastasis, apoptosis	treatment
34158864	83	83	83	qRT-PCR	circRHOBTB3	down	TS	RHOBTB3		PTBP1					treatment
34742305	15	15	15	qRT-PCR	circRNF121	up	Oncogene	RNF121	miR-1224-5p	FOXM1	up	ceRNA		proliferation, migration, invasion, apoptosis	treatment
32606978	80	80	80	qRT-PCR	circSAMRCC1	up	Oncogene	SAMRCC1	miR-140-3p	MMPs				proliferation, migration , invasion	treatment
32799891	70	70	70	qRT-PCR	circTADA2A	down	TS	TADA2A	miR-374a-3p	KLF14	down			apoptosis	treatment
33209488	24	24	24	qRT-PCR	circTBL1XR1	up	Oncogene	TBL1XR1	miR-424	Smad7	down			proliferation, migration, invasion	treatment
33232736	20	20	20	qRT-PCR	circTP53	up	Oncogene	TP53	miR-876-3p	CDKL3				proliferation, migration , invasion	treatment
34515875	27	27	27	RT-PCR	circTUBGCP3	up	Oncogene	TUBGCP3	miR-375	ROCK1	down			migration, invasion, cell-cycle, apoptosis	treatment
32767322	22	22	22	qRT-PCR	circUBAP2	up	Oncogene	UBAP2	miR-199a	VEGFA	up	ceRNA		proliferation, migration, invasion	treatment
30797148	60	60	60	qRT-PCR	circVAPA	up	Oncogene	VAPA	miR-101					proliferation,migration,invasion	treatment
32256212	42	42	42	qRT-PCR	circVAPA	up	Oncogene	VAPA	miR-125a	CREB5	up	ceRNA		progression, migration, invasion	treatment
30570857	60	24	36	qRT-PCR ,WB	circZNF609	up	Oncogene		miR-150	Gli1	down			migration	treatment
30520100	4	4	4	qRT-PCR	circ_0055625	up	Oncogene		miR-106b-5p	ITGB8	up	ceRNA		proliferation, migration, invasion ,metastasis	treatment
32196590	Human samples but data not shown			qRT-PCR	circDENND4C	up	Oncogene	DENND4C	miR-760	GLUT1				proliferation, migration	treatment
31595500	63	63	63	qRT-PCR,WB	circ_0021977	down	TS	PSMC3	miR-10b-5p	P21/P53				proliferation,invasion,migration	treatment,prognosis	Favorable
29928882	32	32	32	qRT-PCR	circ_0026344	down	TS		miR-21/miR-31					proliferation,invasion,apoptosis	treatment,prognosis	Favorable
32508871	64	64	64	qRT-PCR	circ_0001946	up	Oncogene		miR-135a-5p					EMT	treatment,prognosis	Unfavorable
32273712	28	28	28	qRT-PCR	circ_0060745	up	Oncogene		miR-4736	CSE1L				proliferation , metastasis	treatment,prognosis	Unfavorable
32564659	64	64	64	qRT-PCR	circ_100876	up	Oncogene		miR-516b					proliferation, migration , invasion	treatment,prognosis	Unfavorable
33754062	6	6	6	PCR	circ_1662	up	Oncogene			METTL3	up	ceRNA		invasion , migration, EMT	treatment,prognosis	Unfavorable
34320348	6	6	6	qRT-PCR	circcis-HOX	up	Oncogene	HOX		HOXC10	down		Wnt/β-Catenin	metastatic	treatment,prognosis	Unfavorable
32486849	200	200	200	qRT-PCR	circFADS2	up	Oncogene	FADS2							treatment,prognosis	Unfavorable
32473899	40	40	40	RT-PCR	circFARSA	up	Oncogene	FARSA	miR-330-5p	LASP1	down			proliferation, migration, , invasion	treatment,prognosis	Unfavorable
32606737	55	55	55	qRT-PCR	circNOL10	down	TS	NOL10	miR-135a-5p and miR-135b-5p	KLF9	down	ceRNA		proliferation, cell-cycle, migration, invasion	treatment,prognosis	Unfavorable
31648103	58	58	58	qRT-PCR,WB	circ_0067835	up	Oncogene	IFT80	miR-1236-3p	HOXB7	up	ceRNA		proliferation,migration,invasion,EMT	treatment,prognosis	Unfavorable
29710537	40	40	40	qRT-PCR ,WB	circ_0071589	up	Oncogene	FAT1	miR-600	EZH2	up	ceRNA		growth, invasion,migration	treatment,prognosis	Unfavorable
31515467	41	41	41	qRT-PCR	circ_0079993	up	Oncogene	POLR2J4	miR-203a-3p.1	CREB1	up	ceRNA		proliferation	treatment,prognosis	Unfavorable
31619685	97	97	97	qRT-PCR,WB	circ_103783	up	Oncogene	NSUN2						migration,invasion	treatment,prognosis	Unfavorable
28249903	12	12	12	qRT-PCR	circCCDC66	up	Oncogene	CCDC66						proliferation, invasion,metastasis	treatment,prognosis	Unfavorable
28174233	153	153	44	qRT-PCR,WB	circciRS-7	up	Oncogene	ciRS-7	miR-7	EGFR ,RAF1	down,down			invasion	treatment,prognosis	Unfavorable
29549306	178	178	40	qRT-PCR	circHIPK3	up	Oncogene	HIPK3	miR-7	FAK,IGF1R,EGFR,YY1	0,up,down,up			proliferation,migration, invasion,apoptosis	treatment,prognosis	Unfavorable
34257702	10	10	10	qRT-PCR	circFAT1(e2)	up	Oncogene	FAT1(e2)	miR-30e-5p	ITGA6	up	ceRNA		proliferation , migration	treatment,prognosis
30556859	63	63	63	qRT-PCR ,WB	circMTO1	down	TS	MTO1					Wnt/β-Catenin	proliferation,invasion	treatment,prognosis	Favorable
31081084	145	145	145	RT-PCR	circ_0005075	up	Oncogene		miR-431				Wnt/β-Catenin	proliferation,invasion	treatment,prognosis	Unfavorable
30370521	52	52	52	qRT-PCR ,WB	circ_0136666	up	Oncogene		miR-136	SH2B1	down			proliferation, migration, invasion,cell-cycle	treatment,prognosis	Unfavorable
31354349	30	30	30	qRT-PCR	circ_0004585	up	Oncogene								treatment,prognosis
30666650	82	82	82	RT-qPCR	circNSD2	up	Oncogene	NSD2	miR-199b-5p					migration,metastasis	treatment,prognosis
