# Supplementary material for: Systematic analysis of circRNA biomarkers for diagnosis, prognosis and therapy in colorectal cancer
Source: Front Genet. 2022 Oct 12;13:938672. doi: 10.3389/fgene.2022.938672 (PMC9597305; doi:10.3389/fgene.2022.938672)
Supplement: Supplementary file 2 [file Table3.xlsx]

## Sheet: Table S3.
Table S3. Expression of circRNAs' host genes.
Host gene	n(normal)	Expression	n(tumour)	Expression	up/down	Fold-change	p-Value
ABCC1	41	9.499	286	22.072	up	2.32361	1.62448e-12
ACAP2	41	13.944	286	10.441	up	0.748781	1.5353e-09
AGFG1	41	10.955	286	14.479	up	1.32168	1.62448e-12
APLP2	41	351.225	286	256.127	up	0.895549	7.287e-10
ASS1	41	316.2	286	333.054	up	1.0533	0.34112
ASXL1	41	11.564	286	20.269	up	1.75277	1.62437e-12
AURKA	41	11.829	286	36.807	up	3.11159	1.62448e-12
BANP	41	7.434	286	8.861	up	1.19196	2.0386e-10
CAMSAP1	41	3.842	286	7.342	up	1.91098	1.62448e-12
CCDC66	41	3.367	286	4.841	up	1.43778	1.62448e-12
CCDC66	41	3.367	286	4.841	up	1.43778	1.62448e-12
CCT3	41	146.664	286	300.257	up	2.04724	1.62448e-12
CDK6	41	5.092	286	8.323	up	1.63452	1.11022e-16
CDYL	41	16.324	286	16.671	up	1.02126	0.070915
CDYL2	41	0.649	286	0.79	up	1.21726	0.00122435
COG2	41	22.716	286	21.796	up	0.9595	0.4237
cse1l	41	27.343	286	81.958	up	2.9974	1.62448e-12
CSPP1	41	3.857	286	7.627	up	1.97744	<1E-12
CSPP1	41	3.857	286	7.627	up	1.97744	<1E-12
CSPP1	41	3.857	286	7.627	up	1.97744	<1E-12
CTNNA1	41	236.976	286	207.488	up	0.875565	0.0016181
CTNNA1	41	236.976	286	207.488	up	0.875565	0.0016181
DDX17	41	108.882	286	118.003	up	1.08377	0.0044583
DDX17	41	108.882	286	118.003	up	1.08377	0.0044583
DDX42	41	52.105	286	68.186	up	1.30863	3.07465e-12
DENND4C	41	18.191	286	18.713	up	0.0654301	0.0021577
DOCK1	41	19.855	286	16.527	up	0.832385	0.035164
DUSP16	41	45.894	286	47.335	up	1.0314	0.0132384
EGFR	41	14.949	286	7.907	up	0.528932	3.0945e-06
EIF3K	41	450.746	286	396.25	up	0.879098	0.00124312
EPB41L2	41	53.744	286	95.916	up	1.78468	<1E-12
FADS2	41	5.539	286	9.79	up	1.76747	1.62648e-12
FAM120B	41	17.826	286	15.318	up	0.859307	1.6453e-05
FARSA	41	55.031	286	89.788	up	1.63159	<1E-12
FAT1	41	106.032	286	150.227	up	0.525269	1.11022e-16
FAT1	41	106.032	286	150.227	up	1.41681	1.11022e-16
FBXW7	41	6.226	286	6.573	up	1.05573	0.0058567
FBXW7	41	6.226	286	6.573	up	1.05573	0.0058567
FCHSD2	41	8.794	286	8.763	up	0.996475	0.073805
FMN2	41	0.837	286	0.026	down	0.0310633	1.80992e-05
FMN2	41	0.837	286	0.026	down	0.0310633	1.80992e-05
FNDC3B	41	18.788	286	21.472	up	0.0750769	1.3685e-08
FNDC3B	41	18.788	286	21.472	up	1.14286	1.3685e-08
FOXO3	41	19.148	286	18.545	up	0.968508	0.048215
GLG1	41	31.47	286	38.555	up	1.22514	4.2319e-08
GLIS2	41	3.707	286	6.098	up	1.645	1.67242e-05
HERC4	41	15.268	286	16.103	up	1.05469	0.00139981
HIPK3	41	11.721	286	9.492	up	0.809829	0.000157914
HIPK3	41	11.721	286	9.492	up	0.809829	0.000157914
HMGCS1	41	36.625	286	57.491	up	1.56972	0.0020587
HUWE1	41	49.274	286	69.979	up	1.4202	2.10942e-15
IFT80	41	3.846	286	5.659	up	1.4714	<1E-12
IFT80	41	3.846	286	5.659	up	1.4714	<1E-12
ITCH	41	17.396	286	17.477	up	1.00466	0.0076008
ITGA5	41	14.386	286	21.928	up	0.0766713	0.36932
ITGA7	41	10.37	286	4.919	up	0.474349	0.0026812
ITGA7	41	10.37	286	4.919	up	0.474349	0.0026812
KIAA1199	41	0.495	286	27.526	up	55.6081	<1E-12
LMNB1	41	38.577	286	63.762	up	1.65285	1.90725e-12
LONP2	41	20.068	286	23.072	up	0.0806713	2.7567e-07
MAPK14	41	30.682	286	29.806	up	0.971449	0.126523
MAT2B	41	87.62	286	67.576	up	0.771239	7.7625e-09
MBOAT2	41	9.395	286	7.968	up	0.848111	0.36626
MDM2	41	9.962	286	11.991	up	1.20367	1.62448e-12
METTL3	41	15.562	286	24.024	up	1.54376	<1E-12
MFN2	41	57.847	286	38.991	up	0.674037	1.11022e-16
MTO1	41	9.567	286	10.521	up	1.09972	8.0725e-05
MYH9	41	373.792	286	288.997	up	0.773149	0.140597
MYH9	41	373.792	286	288.997	up	0.773149	0.140597
NFATC3	41	10.146	286	11.336	up	1.11729	2.2397e-06
NOL10	41	11.513	286	19.596	up	1.70208	<1E-12
NOX4	41	0.047	286	0.461	down	9.80851	<1E-12
NRIP1	41	16.392	286	10.112	up	0.616886	8.88178e-16
NSUN2	41	35.112	286	58.761	up	1.67353	<1E-12
NSUN2	41	35.112	286	58.761	up	1.67353	<1E-12
PABPN1	41	65.23	286	97.649	up	1.497	1.62448e-12
PI4KA	41	38.818	286	31.207	up	0.803931	0.000121633
PIP5K1A	41	15.256	286	19.964	up	1.3086	<1E-12
PLCE1	41	27.983	286	5.845	up	0.208877	1.62448e-12
PLCE1	41	27.983	286	5.845	up	0.208877	1.62448e-12
POLR2J4	41	27.83	286	27.834	up	1.00014	0.043021
PPP1R12A	41	14.836	286	15.414	up	1.03896	0.061117
PPP1R12A	41	14.836	286	15.414	up	1.03896	0.061117
PRKDC	41	13.301	286	31.032	up	2.33306	<1E-12
PSMC3	41	101.941	286	116.761	up	1.14538	0.00038187
PTK2	41	37.196	286	55.363	up	1.48841	<1E-12
PVT1	41	0.82	286	5.87	up	7.15854	1.62437e-12
RAPGEF5	41	8.185	286	7.39	up	0.902871	0.8704
RARS	41	43.752	286	60.795	up	1.38954	1.62448e-12
RASSF2	41	7.767	286	2.974	up	0.382902	1.4427e-08
RHOBTB3	41	15.784	286	18.761	up	1.18861	8.3522e-08
RNF121	41	12.505	286	11.704	up	0.935946	0.0139617
SIRT1	41	10.279	286	9.749	up	0.948439	0.83636
SLC7A6	41	8.037	286	18.928	up	2.35511	<1E-12
SMAD2	41	21.476	286	16.973	up	0.790324	7.7387e-05
SMARCA5	41	30.525	286	41.309	up	1.35328	1.66056e-12
SPARC	41	130.729	286	352.477	up	2.69624	1.62448e-12
STIL	41	2.953	286	7.051	up	2.38774	<1E-12
TBL1XR1	41	27.787	286	32.432	up	1.16716	4.6712e-08
TP53	41	52.033	286	94.434	up	1.81489	1.62448e-12
TUBGCP3	41	8.671	286	14.896	up	1.71791	1.62437e-12
UBAP2	41	17.827	286	29.595	up	1.66012	1.62437e-12
UGGT2	41	5.494	286	14.164	up	2.57809	1.62448e-12
USP3	41	20.803	286	21.534	up	1.03514	0.068423
VAPA	41	38.738	286	22.791	up	0.588337	1.62437e-12
ZFR	41	31.578	286	41.014	up	1.29882	<1E-12
ZNF609	41	8.455	286	8.356	up	0.988291	0.47076
ZNF609	41	8.455	286	8.356	up	0.988291	0.47076
