# Supplementary material for: Systematic analysis of circRNA biomarkers for diagnosis, prognosis and therapy in colorectal cancer
Source: Front Genet. 2022 Oct 12;13:938672. doi: 10.3389/fgene.2022.938672 (PMC9597305; doi:10.3389/fgene.2022.938672)
Supplement: Supplementary file 3 [file Table6.xlsx]

## Sheet: Table S6. 
Table S6. circRNA markers that have been repeatedly reported in colorectal cancer.
circRNA	Expression	Oncogene/ TS	host gene	up/down	sponged miRNA	Target gene	Function	Biomarker	PMID
circ_0000231	up	Oncogene	-	-	miR-502-5p	MYO6	proliferation, migration , invasion	diagnosis,treatment,prognosis	32993655
circ_0000231	up	Oncogene	-	-	miR-622	-	proliferation, migration , invasion, apoptosis	treatment	34183076
circ_0000338	down	TS	FCHSD2	up	-	-	-	diagnosis	31712601
circ_0000338	up	Oncogene	-	-	miR-217, miR-485-3p	-	-	diagnosis,treatment	33722958
circ_0000826	up	Oncogene	-	-	-	-	-	diagnosis	30630466
circ_0000826	up	Oncogene	-	-	-	-	metastasis	treatment	32633429
circ_0001178	up	Oncogene	-	-	-		-	diagnosis	30630466
circ_0001178	up	Oncogene	-	-	miR-382/587/616	ZEB1	migration, invasion	diagnosis,prognosis	31747371
circ_0001313	up	Oncogene	CCDC66	up	miR-338-3p	-	proliferation	treatment	30630646
circ_0001313	up	Oncogene	-	-	miR-510-5p	AKT2	proliferation	treatment	32051753
circ_000166	up	Oncogene	-	-	miR-330-5p	ELK1	proliferation, migration , invasion	treatment	32606768
circ_000166	up	Oncogene	-	-	miR-326	LASP1	proliferation, apoptosis	diagnosis	33376485
circ_0005075	up	Oncogene	-	-	miR-431	-	proliferation, invasion	treatment,prognosis	31081084
circ_0005075	up	Oncogene	SHPRH	-	-	-	proliferation, invasion	diagnosis,treatment,prognosis	31476947
circ_0006174	up	Oncogene	-	-	miR-142-3p	XIAP	proliferation, migration , invasion, apoptosis	diagnosis	34410163
circ_0006174	up	Oncogene	-	-	miR-1205	CCND2	proliferation, migration, invasion	diagnosis	34792792
circ_0007031	up	Oncogene	-	-	miR-133b	ABCC5	proliferation	treatment	32865180
circ_0007031	up	Oncogene	-	-	miR-485-3p	MELK	proliferation, cell-cycle, apoptosis	treatment	34322757
circ_0007142	up	Oncogene	-	-	miR-103a-2-5p	PARP-1	proliferation, migration, invasion	diagnosis,treatment	31346335
circ_0007142	up	Oncogene	-	-	miR-122-5p	CDC25A	proliferation, colony formation, migration, , invasion	diagnosis	32431519
circ_0007142	up	Oncogene	-	-	miR-455-5p	SGK1	proliferation, migration, invasion, apoptosis	treatment	32889894
circ_0007534	up	Oncogene	-	-	-	-	proliferation, apoptosis	treatment	29364478
circ_0007534	up	Oncogene	DDX42	up	-	-	-	diagnosis,prognosis	31938236
circ_0026416	up	Oncogene	-	-	miR-346	NFIB	proliferation, migration , invasion	diagnosis,treatment	33061846
circ_0026416	up	Oncogene	-	-	miR-545-3p	MYO6	proliferation, migration, invasion , EMT	treatment	34645476
circ_0044556	up	Oncogene	-	-	-	-	proliferation, migration, invasion	treatment	32884449
circ_0044556	up	Oncogene	-	-	miR-665	DIAPH1	proliferation, cell-cycle, migration, invasion	diagnosis,treatment	34822025
circ_0055625	up	Oncogene	-	-	miR-106b-5p	ITGB8	proliferation, migration, invasion ,metastasis	treatment	30520100
circ_0055625	up	Oncogene	-	-	miR-338-3p	MSI1	proliferation, migration, invasion, apoptosis	treatment	33882945
circ_0060745	up	Oncogene	-	-	miR-4736	CSE1L	proliferation , metastasis	treatment,prognosis	32273712
circ_0060745	down	TS	cse1l	up	miR-eIF4A3	PCNA	proliferation	treatment	32857753
circ_0071589	up	Oncogene	FAT1	up	miR-600	EZH2	growth, invasion, migration	treatment,prognosis	29710537
circ_0071589	up	Oncogene	-	-	miR-526b-3p	KLF12	proliferation, migration , invasion, apoptosis	treatment	33790646
circ_0136666	up	Oncogene	-	-	miR-136	SH2B1	proliferation, migration, invasion,cell-cycle	treatment,prognosis	30370521
circ_0136666	up	Oncogene	-	-	miR-383	CREB1	proliferation	treatment	32821160
circ_100876	up	Oncogene	-	-	miR-516b	-	proliferation, migration , invasion	treatment,prognosis	32564659
circ_100876	up	Oncogene	-	-	-	-	proliferation, migration, invasion	prognosis	33275225
circ_103809	down	TS	-	-	-	-	-	diagnosis	28349836
circ_103809	down	TS	ZFR	up	miR-532-3p	FOXO4	proliferation, migration,metastasis, cell-cycle, apoptosis	diagnosis,treatment	30249393
circ_103809	up	Oncogene	CTIC1	-	-	-	proliferation	prognosis	30403769
circACAP2	up	Oncogene	-	-	miR-21-5p	Tiam1	proliferation, migration, invasion	treatment	30212824
circACAP2	up	Oncogene	ACAP2	up	miR-143-3p	FZD4	proliferation, migration, invasion, apoptosis	diagnosis,treatment	34085707
circCCDC66	up	Oncogene	CCDC66	up	-	-	proliferation, invasion, metastasis	prognosis,treatment	28249903
circCCDC66	down	TS	CCDC66	up	-	-	-	diagnosis	31669510
circCCDC66	up	Oncogene	CCDC66	up	miR‑3140		proliferation	treatment	33125087
circciRS-7	up	Oncogene	ciRS-7	-	miR-7	EGFR 、RAF1	invasion	treatment,prognosis	28174233
circciRS-7	up	Oncogene	ciRS-7	-	-	-	-	diagnosis	32917870
circCSPP1	up	Oncogene	CSPP1	up	miR-193a-5p	COL1A1	EMT	treatment	32612946
circCSPP1	up	Oncogene	CSPP1	up	miR-944	FZD7	proliferation, migration, invasion, apoptosis	treatment	33663510
circCSPP1	up	Oncogene	CSPP1	up	miR-431	LASP1	proliferation, migration, invasion, apoptosis	treatment	34124372
circCTNNA1	up	Oncogene	CTNNA1	up	miR-149-5p	FOXM1	proliferation, migration, invasion	diagnosis,treatment,prognosis	32699205
circCTNNA1	up	Oncogene	CTNNA1	up	miR-363-3p	CXCL5	proliferation, cell cycle, metastasis, apoptosis	treatment	33640021
circFBXW7	down	TS	FBXW7	up	-	-	proliferation, migration, invasion	treatment	31519156
circFBXW7	down	TS	FBXW7	up	miR-18b-5p	-	migration	treatment	33147048
circFNDC3B	down	TS	FNDC3B	up	-	-	proliferation , invasion	prognosis	32241279
circFNDC3B	down	TS	FNDC3B	up	miR-97-5p	TIMP3	metastasis	treatment	32896063
circHIPK3	up	Oncogene	HIPK3	up	miR-7	FAK、IGF1R、EGFR、YY1	proliferation, migration, invasion, apoptosis	treatment,prognosis	29549306
circHIPK3	up	Oncogene	HIPK3	up	miR-1207-5p	FMNL2	migration, invasion , proliferation	treatment	32046858
circMYH9	up	Oncogene	MYH9	up	miR-761	HDGF	-	treatment	33992597
circMYH9	up	Oncogene	MYH9	up	-	-	proliferation	treatment	34496888
circVAPA	up	Oncogene	VAPA	up	miR-101	-	proliferation, migration, invasion	treatment	30797148
circVAPA	up	Oncogene	VAPA	up	miR-125a	CREB5	progression, migration, invasion	treatment	32256212
circZNF609	up	Oncogene	-	-	miR-150	Gli1	migration	treatment	30570857
circZNF609	down	TS	ZNF609	up	-	-	proliferation	diagnosis,treatment	31401644
circZNF609	up	Oncogene	ZNF609	up	-	-	-	diagnosis,prognosis	33337836
