# Supplementary material for: Systematic analysis of circRNA biomarkers for diagnosis, prognosis and therapy in colorectal cancer
Source: Front Genet. 2022 Oct 12;13:938672. doi: 10.3389/fgene.2022.938672 (PMC9597305; doi:10.3389/fgene.2022.938672)
Supplement: Supplementary file 4 [file Table4.xlsx]

## Sheet: Table S4.
Table S4. Prediction of miRNAs' Target Genes.
miRNA	Target / Target pathway	Support	Source	Experiment(s)	Reference - PMID
hsa-miR-101-5p	VEGFA	Functional MTI	MIRT733964	Luciferase reporter assay, qRT-PCR, Western blot	26870229
hsa-miR-101-5p	RAC1	Functional MTI	MIRT734296	Luciferase reporter assay, qRT-PCR, Western blot	26697839
hsa-miR-101-5p	SOX9	Functional MTI	MIRT734338	Luciferase reporter assay, qRT-PCR, Western blot	27911279
hsa-miR-101-5p	STMN1	Functional MTI	MIRT734740	Immunofluorescence, Luciferase reporter assay, qRT-PCR, Western blot	25607713
hsa-miR-101-5p	VEGFA	Functional MTI	MIRT733964	Luciferase reporter assay, qRT-PCR, Western blot	26870229
hsa-miR-101-5p	SOX9	Functional MTI	MIRT734338	Luciferase reporter assay, qRT-PCR, Western blot	27911279
hsa-miR-101-5p	RAC1	Functional MTI	MIRT734296	Luciferase reporter assay, qRT-PCR, Western blot	26697839
hsa-miR-101-5p	STMN1	Functional MTI	MIRT734740	Immunofluorescence, Luciferase reporter assay, qRT-PCR, Western blot	25607713
hsa-miR-135a-5p	MYC	Functional MTI	MIRT007105	Luciferase reporter assay, Western blot	23176581
hsa-miR-135a-5p	BMPR2	Functional MTI	MIRT052973	Luciferase reporter assay, qRT-PCR, Western blot	22139076
hsa-miR-135a-5p	ROCK1	Functional MTI	MIRT054402	Immunohistochemistry, Luciferase reporter assay, Western blot, qRT-PCR	24465504
hsa-miR-135a-5p	ROCK1	Functional MTI	MIRT054402	Luciferase reporter assay, qRT-PCR, Western blot	25065599
hsa-miR-135a-5p	VLDLR	Functional MTI	MIRT054784	Luciferase reporter assay, qRT-PCR, Western blot	24903309
hsa-miR-135a-5p	IRS2	Functional MTI	MIRT437827	Luciferase reporter assay	23579070
hsa-miR-135a-5p	BCL2	Functional MTI	MIRT438304	Luciferase reporter assay, qRT-PCR,	25230140
hsa-miR-135a-5p	FOXO1	Functional MTI	MIRT733356	Luciferase reporter assay, qRT-PCR, Western blot	25888950
hsa-miR-135a-5p	FOXO1	Functional MTI	MIRT733356	Luciferase reporter assay	26261511
hsa-miR-135a-5p	FOXO1	Functional MTI	MIRT733356	Luciferase reporter assay, qRT-PCR, Western blot	27486383
hsa-miR-135a-5p	PHLPP2	Functional MTI	MIRT733357	Luciferase reporter assay, qRT-PCR, Western blot	25888950
hsa-miR-135a-5p	E2F1	Functional MTI	MIRT733538	Flow, Immunoprecipitaion, Luciferase reporter assay, Microarray, qRT-PCR, Western blot	27683111
hsa-miR-135a-5p	KLF4	Functional MTI	MIRT733676	Luciferase reporter assay, qRT-PCR, Western blot	27302923
hsa-miR-135a-5p	EGFR	Functional MTI	MIRT735482	Luciferase reporter assay, Western blot	27524492
hsa-miR-135a-5p	MYC	Functional MTI	MIRT007105	Luciferase reporter assay, Western blot	23176581
hsa-miR-135a-5p	BMPR2	Functional MTI	MIRT052973	Luciferase reporter assay, qRT-PCR, Western blot	22139076
hsa-miR-135a-5p	ROCK1	Functional MTI	MIRT054402	Immunohistochemistry, Luciferase reporter assay, Western blot, qRT-PCR	24465504
hsa-miR-135a-5p	ROCK1	Functional MTI	MIRT054402	Luciferase reporter assay, qRT-PCR, Western blot	25065599
hsa-miR-135a-5p	VLDLR	Functional MTI	MIRT054784	Luciferase reporter assay, qRT-PCR, Western blot	24903309
hsa-miR-135a-5p	IRS2	Functional MTI	MIRT437827	Luciferase reporter assay	23579070
hsa-miR-135a-5p	BCL2	Functional MTI	MIRT438304	Luciferase reporter assay, qRT-PCR,	25230140
hsa-miR-135a-5p	FOXO1	Functional MTI	MIRT733356	Luciferase reporter assay, qRT-PCR, Western blot	25888950
hsa-miR-135a-5p	FOXO1	Functional MTI	MIRT733356	Luciferase reporter assay	26261511
hsa-miR-135a-5p	FOXO1	Functional MTI	MIRT733356	Luciferase reporter assay, qRT-PCR, Western blot	27486383
hsa-miR-135a-5p	PHLPP2	Functional MTI	MIRT733357	Luciferase reporter assay, qRT-PCR, Western blot	25888950
hsa-miR-135a-5p	E2F1	Functional MTI	MIRT733538	Flow, Immunoprecipitaion, Luciferase reporter assay, Microarray, qRT-PCR, Western blot	27683111
hsa-miR-135a-5p	KLF4	Functional MTI	MIRT733676	Luciferase reporter assay, qRT-PCR, Western blot	27302923
hsa-miR-135a-5p	EGFR	Functional MTI	MIRT735482	Luciferase reporter assay, Western blot	27524492
hsa-miR-145-5p	SOX2	Functional MTI	MIRT000307	FACS, Flow, GFP reporter assay, In situ hybridization, Luciferase reporter assay, qRT-PCR, Reporter assay;Western blot;qRT-PCR;Other	19409607
hsa-miR-145-5p	SOX2	Functional MTI	MIRT000307	Luciferase reporter assay	23541921
hsa-miR-145-5p	SOX2	Functional MTI	MIRT000307	Luciferase reporter assay, qRT-PCR, Western blot	26681767
hsa-miR-145-5p	SOX2	Functional MTI	MIRT000307	qRT-PCR, Western blot	25928322
hsa-miR-145-5p	KLF4	Functional MTI	MIRT000308	FACS, Flow, GFP reporter assay, In situ hybridization, Luciferase reporter assay, qRT-PCR, Reporter assay;Western blot;qRT-PCR	19409607
hsa-miR-145-5p	KLF4	Functional MTI	MIRT000308	qRT-PCR, Western blot	25273883
hsa-miR-145-5p	KLF4	Functional MTI	MIRT000308	Luciferase reporter assay, qRT-PCR, Western blot	28380435
hsa-miR-145-5p	KLF4	Functional MTI	MIRT000308	Northern blot, qRT-PCR, Western blot	26197891
hsa-miR-145-5p	KLF4	Functional MTI	MIRT000308	Luciferase reporter assay, qRT-PCR, Western blot	26181633
hsa-miR-145-5p	CDKN1A	Functional MTI	MIRT000575	Microarray, qRT-PCR, Western blot	26540468
hsa-miR-145-5p	STAT1	Functional MTI	MIRT000626	qRT-PCR, Luciferase reporter assay, Western blot, Microarray	20098684
hsa-miR-145-5p	YES1	Functional MTI	MIRT000627	qRT-PCR, Luciferase reporter assay, Western blot, Microarray	20098684
hsa-miR-145-5p	YES1	Functional MTI	MIRT000627	Reporter assay;Microarray	21351259
hsa-miR-145-5p	EGFR	Functional MTI	MIRT003325	Microarray, qRT-PCR, Western blot	21289483
hsa-miR-145-5p	MYC	Functional MTI	MIRT004290	qRT-PCR, Luciferase reporter assay, Western blot	19202062
hsa-miR-145-5p	MYC	Functional MTI	MIRT004290	Luciferase reporter assay, qRT-PCR, Western blot	21092188
hsa-miR-145-5p	MYC	Functional MTI	MIRT004290	qRT-PCR, Western blot	23710609
hsa-miR-145-5p	MYC	Functional MTI	MIRT004290	Microarray, qRT-PCR, Western blot	26540468
hsa-miR-145-5p	MYC	Functional MTI	MIRT004290	Immunoblot, Luciferase reporter assay, qRT-PCR	26354756
hsa-miR-145-5p	IGF1R	Functional MTI	MIRT004931	qRT-PCR, Western blot	19391107
hsa-miR-145-5p	IGF1R	Functional MTI	MIRT004931	Luciferase reporter assay, qRT-PCR	25077964
hsa-miR-145-5p	IGF1R	Functional MTI	MIRT004931	Luciferase reporter assay, Western blot	24999188
hsa-miR-145-5p	IGF1R	Functional MTI	MIRT004931	qRT-PCR, Luciferase reporter assay, Western blot	25609710
hsa-miR-145-5p	VEGFA	Functional MTI	MIRT006215	Luciferase reporter assay, qRT-PCR, Western blot	22472569
hsa-miR-145-5p	VEGFA	Functional MTI	MIRT006215	Immunoblot, Immunohistochemistry, Luciferase reporter assay, Northern blot, qRT-PCR	22592534
hsa-miR-145-5p	VEGFA	Functional MTI	MIRT006215	Luciferase reporter assay, qRT-PCR, Western blotting	24886719
hsa-miR-145-5p	IRS2	Functional MTI	MIRT006332	Luciferase reporter assay	22431718
hsa-miR-145-5p	ITGB8	Functional MTI	MIRT006494	Immunofluorescence, Luciferase reporter assay, qRT-PCR, GFP reporter assay, In situ hybridization, Microarray, Western blot	21701675
hsa-miR-145-5p	ESR1	Functional MTI	MIRT006774	Luciferase reporter assay	19730444
hsa-miR-145-5p	ADAM17	Functional MTI	MIRT007275	Luciferase reporter assay	23441135
hsa-miR-145-5p	ADAM17	Functional MTI	MIRT007275	Luciferase reporter assay, qRT-PCR, Western blot	23076445
hsa-miR-145-5p	CDH2	Functional MTI	MIRT007288	Luciferase reporter assay, Western blot	22370644
hsa-miR-145-5p	CTGF	Functional MTI	MIRT007247	Luciferase reporter assay	23390502
hsa-miR-145-5p	MDM2	Functional MTI	MIRT007257	Luciferase reporter assay	22330136
hsa-miR-145-5p	KREMEN1	Functional MTI	MIRT021532	Reporter assay;Microarray	21351259
hsa-miR-145-5p	MMP14	Functional MTI	MIRT021533	Reporter assay;Microarray	21351259
hsa-miR-145-5p	PODXL	Functional MTI	MIRT021537	Reporter assay;Microarray	21351259
hsa-miR-145-5p	NANOG	Functional MTI	MIRT035522	Luciferase reporter assay	23541921
hsa-miR-145-5p	EPAS1	Functional MTI	MIRT053030	Luciferase reporter assay, qRT-PCR, Western blot	23222716
hsa-miR-145-5p	SOX9	Functional MTI	MIRT053648	Flow, Luciferase reporter assay, qRT-PCR, Western blot	23814265
hsa-miR-145-5p	SOX9	Functional MTI	MIRT053648	Luciferase reporter assay, Western blot, Immunofluorescence	25145279
hsa-miR-145-5p	TGFBR2	Functional MTI	MIRT053652	Luciferase reporter assay, qRT-PCR, Western blot	23986572
hsa-miR-145-5p	TGFBR2	Functional MTI	MIRT053652	qRT-PCR, Luciferase reporter assay, Immunoblot, Western blot	25323858
hsa-miR-145-5p	TGFBR2	Functional MTI	MIRT053652	Luciferase reporter assay	27388239
hsa-miR-145-5p	SP1	Functional MTI	MIRT053757	Immunofluorescence, Luciferase reporter assay, Western blot	24613927
hsa-miR-145-5p	SP1	Functional MTI	MIRT053757	Immunohistochemistry, Luciferase reporter assay, qRT-PCR, Western blot	24510775
hsa-miR-145-5p	ROCK1	Functional MTI	MIRT438282	Luciferase reporter assay, Western blot	24573110
hsa-miR-145-5p	E2F3	Functional MTI	MIRT438350	ChIP-seq, Immunohistochemistry, Luciferase reporter assay, qRT-PCR, Western blot	25762621
hsa-miR-145-5p	SP7	Functional MTI	MIRT438643	Luciferase reporter assay, qRT-PCR, Western blot	23886710
hsa-miR-145-5p	SET	Functional MTI	MIRT732467	Luciferase reporter assay	25354783
hsa-miR-145-5p	MCM2	Functional MTI	MIRT732469	Luciferase reporter assay	25354783
hsa-miR-145-5p	TGFB2	Functional MTI	MIRT735095	Luciferase reporter assay	27388239
hsa-miR-145-5p	SMAD2	Functional MTI	MIRT735099	Luciferase reporter assay	27388239
hsa-miR-145-5p	SOX2	Functional MTI	MIRT000307	FACS, Flow, GFP reporter assay, In situ hybridization, Luciferase reporter assay, qRT-PCR, Reporter assay;Western blot;qRT-PCR;Other	19409607
hsa-miR-145-5p	SOX2	Functional MTI	MIRT000307	Luciferase reporter assay	23541921
hsa-miR-145-5p	SOX2	Functional MTI	MIRT000307	Luciferase reporter assay, qRT-PCR, Western blot	26681767
hsa-miR-145-5p	SOX2	Functional MTI	MIRT000307	qRT-PCR, Western blot	25928322
hsa-miR-145-5p	KLF4	Functional MTI	MIRT000308	FACS, Flow, GFP reporter assay, In situ hybridization, Luciferase reporter assay, qRT-PCR, Reporter assay;Western blot;qRT-PCR	19409607
hsa-miR-145-5p	KLF4	Functional MTI	MIRT000308	qRT-PCR, Western blot	25273883
hsa-miR-145-5p	KLF4	Functional MTI	MIRT000308	Luciferase reporter assay, qRT-PCR, Western blot	28380435
hsa-miR-145-5p	KLF4	Functional MTI	MIRT000308	Northern blot, qRT-PCR, Western blot	26197891
hsa-miR-145-5p	KLF4	Functional MTI	MIRT000308	Luciferase reporter assay, qRT-PCR, Western blot	26181633
hsa-miR-145-5p	CDKN1A	Functional MTI	MIRT000575	Microarray, qRT-PCR, Western blot	26540468
hsa-miR-145-5p	STAT1	Functional MTI	MIRT000626	qRT-PCR, Luciferase reporter assay, Western blot, Microarray	20098684
hsa-miR-145-5p	YES1	Functional MTI	MIRT000627	qRT-PCR, Luciferase reporter assay, Western blot, Microarray	20098684
hsa-miR-145-5p	YES1	Functional MTI	MIRT000627	Reporter assay;Microarray	21351259
hsa-miR-145-5p	EGFR	Functional MTI	MIRT003325	Microarray, qRT-PCR, Western blot	21289483
hsa-miR-145-5p	MYC	Functional MTI	MIRT004290	qRT-PCR, Luciferase reporter assay, Western blot	19202062
hsa-miR-145-5p	MYC	Functional MTI	MIRT004290	Luciferase reporter assay, qRT-PCR, Western blot	21092188
hsa-miR-145-5p	MYC	Functional MTI	MIRT004290	qRT-PCR, Western blot	23710609
hsa-miR-145-5p	MYC	Functional MTI	MIRT004290	Microarray, qRT-PCR, Western blot	26540468
hsa-miR-145-5p	MYC	Functional MTI	MIRT004290	Immunoblot, Luciferase reporter assay, qRT-PCR	26354756
hsa-miR-145-5p	IGF1R	Functional MTI	MIRT004931	qRT-PCR, Western blot	19391107
hsa-miR-145-5p	IGF1R	Functional MTI	MIRT004931	Luciferase reporter assay, qRT-PCR	25077964
hsa-miR-145-5p	IGF1R	Functional MTI	MIRT004931	Luciferase reporter assay, Western blot	24999188
hsa-miR-145-5p	IGF1R	Functional MTI	MIRT004931	qRT-PCR, Luciferase reporter assay, Western blot	25609710
hsa-miR-145-5p	VEGFA	Functional MTI	MIRT006215	Luciferase reporter assay, qRT-PCR, Western blot	22472569
hsa-miR-145-5p	VEGFA	Functional MTI	MIRT006215	Immunoblot, Immunohistochemistry, Luciferase reporter assay, Northern blot, qRT-PCR	22592534
hsa-miR-145-5p	VEGFA	Functional MTI	MIRT006215	Luciferase reporter assay, qRT-PCR, Western blotting	24886719
hsa-miR-145-5p	IRS2	Functional MTI	MIRT006332	Luciferase reporter assay	22431718
hsa-miR-145-5p	ITGB8	Functional MTI	MIRT006494	Immunofluorescence, Luciferase reporter assay, qRT-PCR, GFP reporter assay, In situ hybridization, Microarray, Western blot	21701675
hsa-miR-145-5p	ESR1	Functional MTI	MIRT006774	Luciferase reporter assay	19730444
hsa-miR-145-5p	CTGF	Functional MTI	MIRT007247	Luciferase reporter assay	23390502
hsa-miR-145-5p	ADAM17	Functional MTI	MIRT007275	Luciferase reporter assay, qRT-PCR, Western blot	23076445
hsa-miR-145-5p	CDH2	Functional MTI	MIRT007288	Luciferase reporter assay, Western blot	22370644
hsa-miR-145-5p	MDM2	Functional MTI	MIRT007257	Luciferase reporter assay	22330136
hsa-miR-145-5p	ADAM17	Functional MTI	MIRT007275	Luciferase reporter assay	23441135
hsa-miR-145-5p	KREMEN1	Functional MTI	MIRT021532	Reporter assay;Microarray	21351259
hsa-miR-145-5p	MMP14	Functional MTI	MIRT021533	Reporter assay;Microarray	21351259
hsa-miR-145-5p	PODXL	Functional MTI	MIRT021537	Reporter assay;Microarray	21351259
hsa-miR-145-5p	NANOG	Functional MTI	MIRT035522	Luciferase reporter assay	23541921
hsa-miR-145-5p	EPAS1	Functional MTI	MIRT053030	Luciferase reporter assay, qRT-PCR, Western blot	23222716
hsa-miR-145-5p	SOX9	Functional MTI	MIRT053648	Flow, Luciferase reporter assay, qRT-PCR, Western blot	23814265
hsa-miR-145-5p	SOX9	Functional MTI	MIRT053648	Luciferase reporter assay, Western blot, Immunofluorescence	25145279
hsa-miR-145-5p	TGFBR2	Functional MTI	MIRT053652	Luciferase reporter assay, qRT-PCR, Western blot	23986572
hsa-miR-145-5p	TGFBR2	Functional MTI	MIRT053652	qRT-PCR, Luciferase reporter assay, Immunoblot, Western blot	25323858
hsa-miR-145-5p	TGFBR2	Functional MTI	MIRT053652	Luciferase reporter assay	27388239
hsa-miR-145-5p	SP1	Functional MTI	MIRT053757	Immunofluorescence, Luciferase reporter assay, Western blot	24613927
hsa-miR-145-5p	SP1	Functional MTI	MIRT053757	Immunohistochemistry, Luciferase reporter assay, qRT-PCR, Western blot	24510775
hsa-miR-145-5p	ROCK1	Functional MTI	MIRT438282	Luciferase reporter assay, Western blot	24573110
hsa-miR-145-5p	SP7	Functional MTI	MIRT438643	Luciferase reporter assay, qRT-PCR, Western blot	23886710
hsa-miR-145-5p	E2F3	Functional MTI	MIRT438350	ChIP-seq, Immunohistochemistry, Luciferase reporter assay, qRT-PCR, Western blot	25762621
hsa-miR-145-5p	SET	Functional MTI	MIRT732467	Luciferase reporter assay	25354783
hsa-miR-145-5p	MCM2	Functional MTI	MIRT732469	Luciferase reporter assay	25354783
hsa-miR-145-5p	TGFB2	Functional MTI	MIRT735095	Luciferase reporter assay	27388239
hsa-miR-145-5p	SMAD2	Functional MTI	MIRT735099	Luciferase reporter assay	27388239
hsa-miR-150-5p	EGR2	Functional MTI	MIRT003222	Luciferase reporter assay, semi-qRT-PCR, Western blot	20067763
hsa-miR-150-5p	EGR2	Functional MTI	MIRT003222	Luciferase reporter assay, Microarray, qRT-PCR	23604034
hsa-miR-150-5p	VEGFA	Functional MTI	MIRT004272	ELISA, Luciferase reporter assay	18320040
hsa-miR-150-5p	CXCR4	Functional MTI	MIRT006668	FACS, Western blot	22039399
hsa-miR-150-5p	TP53	Functional MTI	MIRT052652	Luciferase reporter assay, Western blot	23747308
hsa-miR-150-5p	TP53	Functional MTI	MIRT052652	Luciferase reporter assay, qRT-PCR	23670238
hsa-miR-150-5p	SP1	Functional MTI	MIRT437824	Luciferase reporter assay	23604143
hsa-miR-150-5p	SP1	Functional MTI	MIRT437824	Luciferase reporter assay, qRT-PCR, Western blot	28099946
hsa-miR-150-5p	CREB1	Functional MTI	MIRT732237	Luciferase reporter assay, qRT-PCR, Western blot	27285761
hsa-miR-150-5p	STAT1	Functional MTI	MIRT733223	Luciferase reporter assay, qRT-PCR, Western blot	26025667
hsa-miR-150-5p	NANOG	Functional MTI	MIRT733717	Immunohistochemistry, Luciferase reporter assay, qRT-PCR, Western blot	27917123
hsa-miR-150-5p	MMP14	Functional MTI	MIRT734650	Luciferase reporter assay, qRT-PCR, Western blot	25549355
hsa-miR-150-5p	EGR2	Functional MTI	MIRT003222	Luciferase reporter assay, semi-qRT-PCR, Western blot	20067763
hsa-miR-150-5p	EGR2	Functional MTI	MIRT003222	Luciferase reporter assay, Microarray, qRT-PCR	23604034
hsa-miR-150-5p	VEGFA	Functional MTI	MIRT004272	ELISA, Luciferase reporter assay	18320040
hsa-miR-150-5p	CXCR4	Functional MTI	MIRT006668	FACS, Western blot	22039399
hsa-miR-150-5p	TP53	Functional MTI	MIRT052652	Luciferase reporter assay, Western blot	23747308
hsa-miR-150-5p	TP53	Functional MTI	MIRT052652	Luciferase reporter assay, qRT-PCR	23670238
hsa-miR-150-5p	SP1	Functional MTI	MIRT437824	Luciferase reporter assay	23604143
hsa-miR-150-5p	SP1	Functional MTI	MIRT437824	Luciferase reporter assay, qRT-PCR, Western blot	28099946
hsa-miR-150-5p	CREB1	Functional MTI	MIRT732237	Luciferase reporter assay, qRT-PCR, Western blot	27285761
hsa-miR-150-5p	STAT1	Functional MTI	MIRT733223	Luciferase reporter assay, qRT-PCR, Western blot	26025667
hsa-miR-150-5p	NANOG	Functional MTI	MIRT733717	Immunohistochemistry, Luciferase reporter assay, qRT-PCR, Western blot	27917123
hsa-miR-150-5p	MMP14	Functional MTI	MIRT734650	Luciferase reporter assay, qRT-PCR, Western blot	25549355
hsa-miR-17-5p	YES1	Functional MTI	MIRT000263	Luciferase reporter assay	19734348
hsa-miR-17-5p	YES1	Functional MTI	MIRT000263	qRT-PCR, Luciferase reporter assay, Western blot	25561420
hsa-miR-17-5p	CDKN1A	Functional MTI	MIRT000600	qRT-PCR, Luciferase reporter assay, Western blot, Reporter assay	18212054
hsa-miR-17-5p	PTEN	Functional MTI	MIRT000499	Luciferase reporter assay, Western blot	20227518
hsa-miR-17-5p	PTEN	Functional MTI	MIRT000499	Luciferase reporter assay	21283765
hsa-miR-17-5p	PTEN	Functional MTI	MIRT000499	Luciferase reporter assay	20388916
hsa-miR-17-5p	PTEN	Functional MTI	MIRT000499	Luciferase reporter assay	23418359
hsa-miR-17-5p	PTEN	Functional MTI	MIRT000499	Luciferase reporter assay	24220575
hsa-miR-17-5p	PTEN	Functional MTI	MIRT000499	Luciferase reporter assay, Western blot, qRT-PCR	24912422
hsa-miR-17-5p	PTEN	Functional MTI	MIRT000499	Luciferase reporter assay, qRT-PCR, Western blot	24462867
hsa-miR-17-5p	PTEN	Functional MTI	MIRT000499	Western blot, Luciferase reporter assay	23391506
hsa-miR-17-5p	CDKN1A	Functional MTI	MIRT000600	qRT-PCR, Western blot, Northern blot, Luciferase reporter assay	18493594
hsa-miR-17-5p	CDKN1A	Functional MTI	MIRT000600	qRT-PCR, Luciferase reporter assay, Western blot	20190813
hsa-miR-17-5p	CDKN1A	Functional MTI	MIRT000600	Luciferase reporter assay, qRT-PCR;Other	18941111
hsa-miR-17-5p	CDKN1A	Functional MTI	MIRT000600	Luciferase reporter assay, Western blot	20227518
hsa-miR-17-5p	CDKN1A	Functional MTI	MIRT000600	Luciferase reporter assay	21283765
hsa-miR-17-5p	CDKN1A	Functional MTI	MIRT000600	Luciferase reporter assay, qRT-PCR, Western blot	23333058
hsa-miR-17-5p	CDKN1A	Functional MTI	MIRT000600	Luciferase reporter assay, qRT-PCR, Western blot	24989082
hsa-miR-17-5p	CDKN1A	Functional MTI	MIRT000600	Luciferase reporter assay, qRT-PCR, Western blot	27774777
hsa-miR-17-5p	CDKN1A	Functional MTI	MIRT000600	Luciferase reporter assay, qRT-PCR, Western blot	26482648
hsa-miR-17-5p	E2F1	Functional MTI	MIRT002935	Western blot	18836483
hsa-miR-17-5p	E2F1	Functional MTI	MIRT002935	Luciferase reporter assay, Northern blot, Western blot, Reporter assay	15944709
hsa-miR-17-5p	E2F1	Functional MTI	MIRT002935	Northern blot, qRT-PCR, Western blot	16940181
hsa-miR-17-5p	E2F1	Functional MTI	MIRT002935	Luciferase reporter assay	21283765
hsa-miR-17-5p	BCL2	Functional MTI	MIRT003014	Luciferase reporter assay	19666108
hsa-miR-17-5p	BCL2	Functional MTI	MIRT003014	Luciferase reporter assay, qRT-PCR, Western blot	24280866
hsa-miR-17-5p	VEGFA	Functional MTI	MIRT004271	ELISA, Luciferase reporter assay	18320040
hsa-miR-17-5p	HIF1A	Functional MTI	MIRT004588	Luciferase reporter assay, qRT-PCR, Western blot	23911400
hsa-miR-17-5p	TGFBR2	Functional MTI	MIRT004591	Immunoblot, Luciferase reporter assay, Microarray, qRT-PCR, Western blot	20940405
hsa-miR-17-5p	TGFBR2	Functional MTI	MIRT004591	qRT-PCR, Luciferase reporter assay, Western blot	25011053
hsa-miR-17-5p	TGFBR2	Functional MTI	MIRT004591	Luciferase reporter assay, Immunohistochemistry, qRT-PCR, Western blot	27120811
hsa-miR-17-5p	TGFBR2	Functional MTI	MIRT004591	Immunoblot, Immunohistochemistry, In situ hybridization, Luciferase reporter assay, qRT-PCR	27508097
hsa-miR-17-5p	HIF1A	Functional MTI	MIRT004588	Luciferase reporter assay, Microarray, qRT-PCR, Western blot	24252850
hsa-miR-17-5p	BMPR2	Functional MTI	MIRT004935	Luciferase reporter assay, qRT-PCR, Western blot	19390056
hsa-miR-17-5p	BMPR2	Functional MTI	MIRT004935	Luciferase reporter assay	24145352
hsa-miR-17-5p	CCND1	Functional MTI	MIRT005287	Luciferase reporter assay, qRT-PCR, Western blot	18695042
hsa-miR-17-5p	CCND1	Functional MTI	MIRT005287	Luciferase reporter assay	21283765
hsa-miR-17-5p	MYC	Functional MTI	MIRT005288	Western blot	18695042
hsa-miR-17-5p	SMAD4	Functional MTI	MIRT005629	Luciferase reporter assay	24220575
hsa-miR-17-5p	TCEAL1	Functional MTI	MIRT031362	Luciferase reporter assay, qRT-PCR, Western blot	23716467
hsa-miR-17-5p	TCEAL1	Functional MTI	MIRT031362	Luciferase reporter assay, Microarray, Northern blot, qRT-PCR, Western blot	23059786
hsa-miR-17-5p	TCEAL1	Functional MTI	MIRT031362	Luciferase reporter assay, Western blot	28280038
hsa-miR-17-5p	PHLPP1	Functional MTI	MIRT052967	Immunoblot, Luciferase reporter assay	22116552
hsa-miR-17-5p	ITGB8	Functional MTI	MIRT053108	Luciferase reporter assay, qRT-PCR	23602254
hsa-miR-17-5p	SOCS6	Functional MTI	MIRT053770	Luciferase reporter assay, qRT-PCR, Western blot	24801601
hsa-miR-17-5p	TIMP3	Functional MTI	MIRT054403	Immunohistochemistry, Luciferase reporter assay, qRT-PCR, Western blot	23990326
hsa-miR-17-5p	STAT3	Functional MTI	MIRT054903	Immunoblot, Luciferase reporter assay	25594054
hsa-miR-17-5p	STAT3	Functional MTI	MIRT054903	Luciferase reporter assay, Microarray, Northern blot, qRT-PCR, Western blot	23059786
hsa-miR-17-5p	CLU	Functional MTI	MIRT437882	Immunohistochemistry, qRT-PCR, Western blot	23436804
hsa-miR-17-5p	MDM2	Functional MTI	MIRT437932	In situ hybridization, Western blot, Luciferase reporter assay	23391506
hsa-miR-17-5p	EPAS1	Functional MTI	MIRT438161	Luciferase reporter assay	24194900
hsa-miR-17-5p	DNMT1	Functional MTI	MIRT438810	Luciferase reporter assay	23306545
hsa-miR-17-5p	VLDLR	Functional MTI	MIRT733219	ELISA, Luciferase reporter assay, qRT-PCR, Western blot	28374070
hsa-miR-17-5p	EGR2	Functional MTI	MIRT733546	Luciferase reporter assay, qRT-PCR, Western blot	27725906
hsa-miR-17-5p	PPP2R2A	Functional MTI	MIRT734855	Luciferase reporter assay	27720936
hsa-miR-17-5p	YES1	Functional MTI	MIRT000263	Luciferase reporter assay	19734348
hsa-miR-17-5p	YES1	Functional MTI	MIRT000263	qRT-PCR, Luciferase reporter assay, Western blot	25561420
hsa-miR-17-5p	PTEN	Functional MTI	MIRT000499	Luciferase reporter assay, Western blot	20227518
hsa-miR-17-5p	PTEN	Functional MTI	MIRT000499	Luciferase reporter assay	21283765
hsa-miR-17-5p	PTEN	Functional MTI	MIRT000499	Luciferase reporter assay	20388916
hsa-miR-17-5p	PTEN	Functional MTI	MIRT000499	Luciferase reporter assay	23418359
hsa-miR-17-5p	PTEN	Functional MTI	MIRT000499	Luciferase reporter assay	24220575
hsa-miR-17-5p	PTEN	Functional MTI	MIRT000499	Luciferase reporter assay, Western blot, qRT-PCR	24912422
hsa-miR-17-5p	PTEN	Functional MTI	MIRT000499	Luciferase reporter assay, qRT-PCR, Western blot	24462867
hsa-miR-17-5p	CDKN1A	Functional MTI	MIRT000600	Luciferase reporter assay, Western blot	20227518
hsa-miR-17-5p	PTEN	Functional MTI	MIRT000499	Western blot, Luciferase reporter assay	23391506
hsa-miR-17-5p	CDKN1A	Functional MTI	MIRT000600	Luciferase reporter assay	21283765
hsa-miR-17-5p	CDKN1A	Functional MTI	MIRT000600	Luciferase reporter assay, qRT-PCR, Western blot	23333058
hsa-miR-17-5p	CDKN1A	Functional MTI	MIRT000600	Luciferase reporter assay, qRT-PCR, Western blot	24989082
hsa-miR-17-5p	CDKN1A	Functional MTI	MIRT000600	Luciferase reporter assay, qRT-PCR, Western blot	27774777
hsa-miR-17-5p	CDKN1A	Functional MTI	MIRT000600	qRT-PCR, Luciferase reporter assay, Western blot, Reporter assay	18212054
hsa-miR-17-5p	CDKN1A	Functional MTI	MIRT000600	qRT-PCR, Western blot, Northern blot, Luciferase reporter assay	18493594
hsa-miR-17-5p	CDKN1A	Functional MTI	MIRT000600	qRT-PCR, Luciferase reporter assay, Western blot	20190813
hsa-miR-17-5p	CDKN1A	Functional MTI	MIRT000600	Luciferase reporter assay, qRT-PCR;Other	18941111
hsa-miR-17-5p	CDKN1A	Functional MTI	MIRT000600	Luciferase reporter assay, qRT-PCR, Western blot	26482648
hsa-miR-17-5p	E2F1	Functional MTI	MIRT002935	Western blot	18836483
hsa-miR-17-5p	E2F1	Functional MTI	MIRT002935	Luciferase reporter assay, Northern blot, Western blot, Reporter assay	15944709
hsa-miR-17-5p	E2F1	Functional MTI	MIRT002935	Northern blot, qRT-PCR, Western blot	16940181
hsa-miR-17-5p	E2F1	Functional MTI	MIRT002935	Luciferase reporter assay	21283765
hsa-miR-17-5p	BCL2	Functional MTI	MIRT003014	Luciferase reporter assay	19666108
hsa-miR-17-5p	BCL2	Functional MTI	MIRT003014	Luciferase reporter assay, qRT-PCR, Western blot	24280866
hsa-miR-17-5p	VEGFA	Functional MTI	MIRT004271	ELISA, Luciferase reporter assay	18320040
hsa-miR-17-5p	HIF1A	Functional MTI	MIRT004588	Luciferase reporter assay, Microarray, qRT-PCR, Western blot	24252850
hsa-miR-17-5p	HIF1A	Functional MTI	MIRT004588	Luciferase reporter assay, qRT-PCR, Western blot	23911400
hsa-miR-17-5p	TGFBR2	Functional MTI	MIRT004591	Immunoblot, Luciferase reporter assay, Microarray, qRT-PCR, Western blot	20940405
hsa-miR-17-5p	TGFBR2	Functional MTI	MIRT004591	qRT-PCR, Luciferase reporter assay, Western blot	25011053
hsa-miR-17-5p	TGFBR2	Functional MTI	MIRT004591	Luciferase reporter assay, Immunohistochemistry, qRT-PCR, Western blot	27120811
hsa-miR-17-5p	TGFBR2	Functional MTI	MIRT004591	Immunoblot, Immunohistochemistry, In situ hybridization, Luciferase reporter assay, qRT-PCR	27508097
hsa-miR-17-5p	BMPR2	Functional MTI	MIRT004935	Luciferase reporter assay, qRT-PCR, Western blot	19390056
hsa-miR-17-5p	BMPR2	Functional MTI	MIRT004935	Luciferase reporter assay	24145352
hsa-miR-17-5p	CCND1	Functional MTI	MIRT005287	Luciferase reporter assay, qRT-PCR, Western blot	18695042
hsa-miR-17-5p	CCND1	Functional MTI	MIRT005287	Luciferase reporter assay	21283765
hsa-miR-17-5p	MYC	Functional MTI	MIRT005288	Western blot	18695042
hsa-miR-17-5p	SMAD4	Functional MTI	MIRT005629	Luciferase reporter assay	24220575
hsa-miR-17-5p	TCEAL1	Functional MTI	MIRT031362	Luciferase reporter assay, qRT-PCR, Western blot	23716467
hsa-miR-17-5p	TCEAL1	Functional MTI	MIRT031362	Luciferase reporter assay, Microarray, Northern blot, qRT-PCR, Western blot	23059786
hsa-miR-17-5p	TCEAL1	Functional MTI	MIRT031362	Luciferase reporter assay, Western blot	28280038
hsa-miR-17-5p	PHLPP1	Functional MTI	MIRT052967	Immunoblot, Luciferase reporter assay	22116552
hsa-miR-17-5p	ITGB8	Functional MTI	MIRT053108	Luciferase reporter assay, qRT-PCR	23602254
hsa-miR-17-5p	SOCS6	Functional MTI	MIRT053770	Luciferase reporter assay, qRT-PCR, Western blot	24801601
hsa-miR-17-5p	TIMP3	Functional MTI	MIRT054403	Immunohistochemistry, Luciferase reporter assay, qRT-PCR, Western blot	23990326
hsa-miR-17-5p	STAT3	Functional MTI	MIRT054903	Immunoblot, Luciferase reporter assay	25594054
hsa-miR-17-5p	STAT3	Functional MTI	MIRT054903	Luciferase reporter assay, Microarray, Northern blot, qRT-PCR, Western blot	23059786
hsa-miR-17-5p	MDM2	Functional MTI	MIRT437932	In situ hybridization, Western blot, Luciferase reporter assay	23391506
hsa-miR-17-5p	CLU	Functional MTI	MIRT437882	Immunohistochemistry, qRT-PCR, Western blot	23436804
hsa-miR-17-5p	EPAS1	Functional MTI	MIRT438161	Luciferase reporter assay	24194900
hsa-miR-17-5p	DNMT1	Functional MTI	MIRT438810	Luciferase reporter assay	23306545
hsa-miR-17-5p	VLDLR	Functional MTI	MIRT733219	ELISA, Luciferase reporter assay, qRT-PCR, Western blot	28374070
hsa-miR-17-5p	EGR2	Functional MTI	MIRT733546	Luciferase reporter assay, qRT-PCR, Western blot	27725906
hsa-miR-17-5p	PPP2R2A	Functional MTI	MIRT734855	Luciferase reporter assay	27720936
hsa-miR-18b-5p	ESR1	Functional MTI	MIRT000702	Luciferase reporter assay, Microarray	19684618
hsa-miR-18b-5p	MDM2	Functional MTI	MIRT007287	Luciferase reporter assay	23365201
hsa-miR-18b-5p	CTGF	Functional MTI	MIRT053207	Luciferase reporter assay, Western blot	23681229
hsa-miR-18b-5p	HIF1A	Functional MTI	MIRT191496	Luciferase reporter assay, qRT-PCR, Western blot	27220837
hsa-miR-18b-5p	SMAD2	Functional MTI	MIRT387527	Luciferase reporter assay, qRT-PCR, Western blot	23916701
hsa-miR-18b-5p	ESR1	Functional MTI	MIRT000702	Luciferase reporter assay, Microarray	19684618
hsa-miR-18b-5p	MDM2	Functional MTI	MIRT007287	Luciferase reporter assay	23365201
hsa-miR-18b-5p	CTGF	Functional MTI	MIRT053207	Luciferase reporter assay, Western blot	23681229
hsa-miR-18b-5p	HIF1A	Functional MTI	MIRT191496	Luciferase reporter assay, qRT-PCR, Western blot	27220837
hsa-miR-18b-5p	SMAD2	Functional MTI	MIRT387527	Luciferase reporter assay, qRT-PCR, Western blot	23916701
hsa-miR-199b-5p	SET	Functional MTI	MIRT001112	qRT-PCR, Western blot, Luciferase reporter assay	19900756
hsa-miR-199b-5p	LAMC2	Functional MTI	MIRT002944	Luciferase reporter assay	15131085
hsa-miR-199b-5p	PODXL	Functional MTI	MIRT006811	Immunohistochemistry, Luciferase reporter assay, Northern blot, qRT-PCR, Western blot	22374871
hsa-miR-199b-5p	HIF1A	Functional MTI	MIRT007022	Luciferase reporter assay	21557766
hsa-miR-199b-5p	ERBB2	Functional MTI	MIRT007152	Luciferase reporter assay, qRT-PCR, Western blot	23296799
hsa-miR-199b-5p	SETD2	Functional MTI	MIRT053100	Luciferase reporter assay, qRT-PCR, Western blot	23594994
hsa-miR-199b-5p	JAG1	Functional MTI	MIRT053254	In situ hybridization, Luciferase reporter assay, Next Generation Sequencing (NGS), qRT-PCR, Western blot	24659709
hsa-miR-199b-5p	JAG1	Functional MTI	MIRT053254	Luciferase reporter assay, qRT-PCR, Western blot	27957826
hsa-miR-199b-5p	SET	Functional MTI	MIRT001112	qRT-PCR, Western blot, Luciferase reporter assay	19900756
hsa-miR-199b-5p	LAMC2	Functional MTI	MIRT002944	Luciferase reporter assay	15131085
hsa-miR-199b-5p	PODXL	Functional MTI	MIRT006811	Immunohistochemistry, Luciferase reporter assay, Northern blot, qRT-PCR, Western blot	22374871
hsa-miR-199b-5p	HIF1A	Functional MTI	MIRT007022	Luciferase reporter assay	21557766
hsa-miR-199b-5p	ERBB2	Functional MTI	MIRT007152	Luciferase reporter assay, qRT-PCR, Western blot	23296799
hsa-miR-199b-5p	SETD2	Functional MTI	MIRT053100	Luciferase reporter assay, qRT-PCR, Western blot	23594994
hsa-miR-199b-5p	JAG1	Functional MTI	MIRT053254	Luciferase reporter assay, qRT-PCR, Western blot	27957826
hsa-miR-199b-5p	JAG1	Functional MTI	MIRT053254	In situ hybridization, Luciferase reporter assay, Next Generation Sequencing (NGS), qRT-PCR, Western blot	24659709
hsa-miR-21-5p	JAG1	Functional MTI	MIRT000176	Flow, Immunoblot, Luciferase reporter assay, Microarray, qRT-PCR	19398721
hsa-miR-21-5p	JAG1	Functional MTI	MIRT000176	Luciferase reporter assay	22618231
hsa-miR-21-5p	BCL2	Functional MTI	MIRT000159	Luciferase reporter assay	17072344
hsa-miR-21-5p	BCL2	Functional MTI	MIRT000159	Luciferase reporter assay, Western blot	21376256
hsa-miR-21-5p	BCL2	Functional MTI	MIRT000159	Luciferase reporter assay	22710123
hsa-miR-21-5p	BCL2	Functional MTI	MIRT000159	Western blot	21468550
hsa-miR-21-5p	BCL2	Functional MTI	MIRT000159	Western blot;Other	20048743
hsa-miR-21-5p	BCL2	Functional MTI	MIRT000159	ChIP-seq, Immunofluorescence, Western blot	24606718
hsa-miR-21-5p	BCL2	Functional MTI	MIRT000159	Luciferase reporter assay, Western blot	25327529
hsa-miR-21-5p	PTEN	Functional MTI	MIRT001190	qRT-PCR, Western blot	22761812
hsa-miR-21-5p	PTEN	Functional MTI	MIRT001190	Immunohistochemistry, Luciferase reporter assay, qRT-PCR, Western blot	22770403
hsa-miR-21-5p	PTEN	Functional MTI	MIRT001190	Luciferase reporter assay, Western blot	22879939
hsa-miR-21-5p	PTEN	Functional MTI	MIRT001190	Luciferase reporter assay	23226804
hsa-miR-21-5p	PTEN	Functional MTI	MIRT001190	Western blot	21544242
hsa-miR-21-5p	PTEN	Functional MTI	MIRT001190	Immunocytochemistry, Luciferase reporter assay, qRT-PCR, Western blot	24817011
hsa-miR-21-5p	PTEN	Functional MTI	MIRT001190	Flow, Luciferase reporter assay, qRT-PCR, Western blot	23548551
hsa-miR-21-5p	PTEN	Functional MTI	MIRT001190	Immunohistochemistry, Luciferase reporter assay, qRT-PCR, Western blot	23174819
hsa-miR-21-5p	PTEN	Functional MTI	MIRT001190	qRT-PCR, Western blot	23466500
hsa-miR-21-5p	PTEN	Functional MTI	MIRT001190	Luciferase reporter assay, qRT-PCR, Western blot	24154840
hsa-miR-21-5p	PTEN	Functional MTI	MIRT001190	qRT-PCR, Western blot	24659669
hsa-miR-21-5p	PTEN	Functional MTI	MIRT001190	qRT-PCR, Western blot	22956257
hsa-miR-21-5p	PTEN	Functional MTI	MIRT001190	Luciferase reporter assay, qRT-PCR, Western blot	24603539
hsa-miR-21-5p	PTEN	Functional MTI	MIRT001190	qRT-PCR, Western blot	24468088
hsa-miR-21-5p	PTEN	Functional MTI	MIRT001190	Luciferase reporter assay,	24356956
hsa-miR-21-5p	PTEN	Functional MTI	MIRT001190	Immunofluorescence, Immunohistochemistry, qRT-PCR, Western blot	23811941
hsa-miR-21-5p	PTEN	Functional MTI	MIRT001190	Luciferase reporter assay	24161401
hsa-miR-21-5p	PTEN	Functional MTI	MIRT001190	Luciferase reporter assay, qRT-PCR, Western blot	23981302
hsa-miR-21-5p	PTEN	Functional MTI	MIRT001190	qRT-PCR, Western blot	23643356
hsa-miR-21-5p	PTEN	Functional MTI	MIRT001190	Luciferase reporter assay	23275230
hsa-miR-21-5p	PTEN	Functional MTI	MIRT001190	qRT-PCR, Western blot	23446999
hsa-miR-21-5p	PTEN	Functional MTI	MIRT001190	Luciferase reporter assay, Western blot	23708209
hsa-miR-21-5p	PTEN	Functional MTI	MIRT001190	qRT-PCR, Luciferase reporter assay, Western blot	25361012
hsa-miR-21-5p	PTEN	Functional MTI	MIRT001190	Luciferase reporter assay	26864640
hsa-miR-21-5p	PTEN	Functional MTI	MIRT001190	Flow, qRT-PCR, Western blot	26284486
hsa-miR-21-5p	PTEN	Functional MTI	MIRT001190	FACS, Luciferase reporter assay, qRT-PCR, Western blot	26387848
hsa-miR-21-5p	PTEN	Functional MTI	MIRT001190	Luciferase reporter assay, qRT-PCR, Western blot	27725205
hsa-miR-21-5p	PTEN	Functional MTI	MIRT001190	Luciferase reporter assay	26568302
hsa-miR-21-5p	PTEN	Functional MTI	MIRT001190	qRT-PCR, Western blot	26559642
hsa-miR-21-5p	PTEN	Functional MTI	MIRT001190	Western blot	28069514
hsa-miR-21-5p	PTEN	Functional MTI	MIRT001190	Flow, Luciferase reporter assay, qRT-PCR, Western blot	26975392
hsa-miR-21-5p	PTEN	Functional MTI	MIRT001190	qRT-PCR, Western blot	27350731
hsa-miR-21-5p	PTEN	Functional MTI	MIRT001190	Immunohistochemistry, Luciferase reporter assay, qRT-PCR, Western blot	27611950
hsa-miR-21-5p	PTEN	Functional MTI	MIRT001190	qRT-PCR, Western blot	26741162
hsa-miR-21-5p	PTEN	Functional MTI	MIRT001190	Luciferase reporter assay, Western blot, qRT-PCR	25799148
hsa-miR-21-5p	PTEN	Functional MTI	MIRT001190	qRT-PCR, Western blot	24912785
hsa-miR-21-5p	PTEN	Functional MTI	MIRT001190	Flow, Microarray, qRT-PCR, Western blot	28407783
hsa-miR-21-5p	PTEN	Functional MTI	MIRT001190	Western blot	26847601
hsa-miR-21-5p	PTEN	Functional MTI	MIRT001190	Immunohistochemistry, Luciferase reporter assay, qRT-PCR, Western blot	25803229
hsa-miR-21-5p	PTEN	Functional MTI	MIRT001190	Luciferase reporter assay, qRT-PCR, Western blot	27811366
hsa-miR-21-5p	TIMP3	Functional MTI	MIRT000954	Luciferase reporter assay, Western blot, qRT-PCR, Reporter assay;Western blot;qRT-PCR;Microarray;Other	18591254
hsa-miR-21-5p	TIMP3	Functional MTI	MIRT000954	qRT-PCR, Luciferase reporter assay, Western blot	20346171
hsa-miR-21-5p	TIMP3	Functional MTI	MIRT000954	Luciferase reporter assay, Western blot	21820586
hsa-miR-21-5p	TIMP3	Functional MTI	MIRT000954	Luciferase reporter assay, Western blot	23504349
hsa-miR-21-5p	TIMP3	Functional MTI	MIRT000954	Immunofluorescence, Immunohistochemistry, In situ hybridization, qRT-PCR, Western blot	24574341
hsa-miR-21-5p	TGFBR2	Functional MTI	MIRT001189	qRT-PCR, Western blot	19906824
hsa-miR-21-5p	TGFBR2	Functional MTI	MIRT001189	qRT-PCR, Luciferase reporter assay, Western blot, Reporter assay	19816956
hsa-miR-21-5p	TGFBR2	Functional MTI	MIRT001189	Luciferase reporter assay, qRT-PCR, Western blot	18829576
hsa-miR-21-5p	TGFBR2	Functional MTI	MIRT001189	Luciferase reporter assay, Western blot	22072622
hsa-miR-21-5p	TGFBR2	Functional MTI	MIRT001189	Immunofluorescence, Luciferase reporter assay, qRT-PCR, Western blot	24037531
hsa-miR-21-5p	TGFBR2	Functional MTI	MIRT001189	Luciferase reporter assay	27388239
hsa-miR-21-5p	PTEN	Functional MTI	MIRT001190	Western blot	19672202
hsa-miR-21-5p	PTEN	Functional MTI	MIRT001190	Luciferase reporter assay	19072831
hsa-miR-21-5p	PTEN	Functional MTI	MIRT001190	qRT-PCR, Western blot	19906824
hsa-miR-21-5p	PTEN	Functional MTI	MIRT001190	Luciferase reporter assay, qRT-PCR, Western blot	18850008
hsa-miR-21-5p	PTEN	Functional MTI	MIRT001190	Western blot	20216554
hsa-miR-21-5p	PTEN	Functional MTI	MIRT001190	qRT-PCR, Luciferase reporter assay, Western blot	20223231
hsa-miR-21-5p	PTEN	Functional MTI	MIRT001190	Luciferase reporter assay, Western blot, Reporter assay;Western blot;Microarray	20048743
hsa-miR-21-5p	PTEN	Functional MTI	MIRT001190	qRT-PCR, Western blot	20813833
hsa-miR-21-5p	PTEN	Functional MTI	MIRT001190	GFP reporter assay, Northern blot, qRT-PCR, Western blot, ASO assay	19641183
hsa-miR-21-5p	PTEN	Functional MTI	MIRT001190	Luciferase reporter assay	19253296
hsa-miR-21-5p	PTEN	Functional MTI	MIRT001190	Immunocytochemistry, Luciferase reporter assay, Northern blot, qRT-PCR, Western blot, Microarray, Reporter assay	17681183
hsa-miR-21-5p	PTEN	Functional MTI	MIRT001190	Northern blot, qRT-PCR, Western blot, Reporter assay	16762633
hsa-miR-21-5p	PTEN	Functional MTI	MIRT001190	Luciferase reporter assay, qRT-PCR	20797623
hsa-miR-21-5p	PTEN	Functional MTI	MIRT001190	Immunohistochemistry, qRT-PCR, Western blot	20978511
hsa-miR-21-5p	PTEN	Functional MTI	MIRT001190	Luciferase reporter assay, Microarray, Northern blot, qRT-PCR, Western blot	21187093
hsa-miR-21-5p	PTEN	Functional MTI	MIRT001190	Luciferase reporter assay, qRT-PCR, Western blot	21820606
hsa-miR-21-5p	PTEN	Functional MTI	MIRT001190	Luciferase reporter assay, Western blot	22267008
hsa-miR-21-5p	PTEN	Functional MTI	MIRT001190	Luciferase reporter assay	22956424
hsa-miR-21-5p	PTEN	Functional MTI	MIRT001190	Flow, Immunohistochemistry, Microarray, qRT-PCR, Western blot	27574331
hsa-miR-21-5p	E2F1	Functional MTI	MIRT001191	qRT-PCR, Western blot	19906824
hsa-miR-21-5p	BMPR2	Functional MTI	MIRT003837	Luciferase reporter assay, qRT-PCR, Western blot	19578724
hsa-miR-21-5p	BMPR2	Functional MTI	MIRT003837	Luciferase reporter assay, qRT-PCR	18829576
hsa-miR-21-5p	BMPR2	Functional MTI	MIRT003837	qRT-PCR, Western blot	22227207
hsa-miR-21-5p	RASA1	Functional MTI	MIRT003988	Luciferase reporter assay, qRT-PCR, Western blot	25663768
hsa-miR-21-5p	RASA1	Functional MTI	MIRT003988	Luciferase reporter assay, Western blot	27876571
hsa-miR-21-5p	ERBB2	Functional MTI	MIRT004318	qRT-PCR, Western blot	19419954
hsa-miR-21-5p	TIAM1	Functional MTI	MIRT005565	Luciferase reporter assay, Microarray, Northern blot, qRT-PCR	20826792
hsa-miR-21-5p	TIAM1	Functional MTI	MIRT005565	Luciferase reporter assay	23442323
hsa-miR-21-5p	EGFR	Functional MTI	MIRT005807	Luciferase reporter assay, Microarray, Western blot	20864407
hsa-miR-21-5p	EGFR	Functional MTI	MIRT005807	Western blot;Other	20048743
hsa-miR-21-5p	SP1	Functional MTI	MIRT006236	Luciferase reporter assay, Western blot	22034194
hsa-miR-21-5p	SOX2	Functional MTI	MIRT030694	Immunofluorescence, Luciferase reporter assay, qRT-PCR, Western blot	26558781
hsa-miR-21-5p	VEGFA	Functional MTI	MIRT030717	Western blot;qRT-PCR	21544242
hsa-miR-21-5p	STAT3	Functional MTI	MIRT031079	Western blot;Other	20048743
hsa-miR-21-5p	STAT3	Functional MTI	MIRT031079	Western blot	26549725
hsa-miR-21-5p	TGFB2	Functional MTI	MIRT030844	Luciferase reporter assay	27388239
hsa-miR-21-5p	SETD2	Functional MTI	MIRT437893	ChIP-seq, Luciferase reporter assay	24983504
hsa-miR-21-5p	CLU	Functional MTI	MIRT438224	Luciferase reporter assay	24327270
hsa-miR-21-5p	IGF1R	Functional MTI	MIRT438483	Luciferase reporter assay	24161401
hsa-miR-21-5p	BMI1	Functional MTI	MIRT733326	ChIP-seq, Immunofluorescence, Immunohistochemistry, Luciferase reporter assay, qRT-PCR, Western blot	27644439
hsa-miR-21-5p	SOCS6	Functional MTI	MIRT733494	Luciferase reporter assay, qRT-PCR, Western blot	27811366
hsa-miR-21-5p	FOXO1	Functional MTI	MIRT735215	Luciferase reporter assay, qRT-PCR, Western blot	25909227
hsa-miR-21-5p	BCL2	Functional MTI	MIRT000159	Luciferase reporter assay	17072344
hsa-miR-21-5p	BCL2	Functional MTI	MIRT000159	Luciferase reporter assay, Western blot	21376256
hsa-miR-21-5p	BCL2	Functional MTI	MIRT000159	Luciferase reporter assay	22710123
hsa-miR-21-5p	BCL2	Functional MTI	MIRT000159	Western blot	21468550
hsa-miR-21-5p	BCL2	Functional MTI	MIRT000159	Western blot;Other	20048743
hsa-miR-21-5p	BCL2	Functional MTI	MIRT000159	ChIP-seq, Immunofluorescence, Western blot	24606718
hsa-miR-21-5p	BCL2	Functional MTI	MIRT000159	Luciferase reporter assay, Western blot	25327529
hsa-miR-21-5p	JAG1	Functional MTI	MIRT000176	Flow, Immunoblot, Luciferase reporter assay, Microarray, qRT-PCR	19398721
hsa-miR-21-5p	JAG1	Functional MTI	MIRT000176	Luciferase reporter assay	22618231
hsa-miR-21-5p	TIMP3	Functional MTI	MIRT000954	Luciferase reporter assay, Western blot, qRT-PCR, Reporter assay;Western blot;qRT-PCR;Microarray;Other	18591254
hsa-miR-21-5p	TIMP3	Functional MTI	MIRT000954	qRT-PCR, Luciferase reporter assay, Western blot	20346171
hsa-miR-21-5p	TIMP3	Functional MTI	MIRT000954	Luciferase reporter assay, Western blot	21820586
hsa-miR-21-5p	TIMP3	Functional MTI	MIRT000954	Luciferase reporter assay, Western blot	23504349
hsa-miR-21-5p	TIMP3	Functional MTI	MIRT000954	Immunofluorescence, Immunohistochemistry, In situ hybridization, qRT-PCR, Western blot	24574341
hsa-miR-21-5p	PTEN	Functional MTI	MIRT001190	Western blot	21544242
hsa-miR-21-5p	PTEN	Functional MTI	MIRT001190	Immunocytochemistry, Luciferase reporter assay, qRT-PCR, Western blot	24817011
hsa-miR-21-5p	PTEN	Functional MTI	MIRT001190	Flow, Luciferase reporter assay, qRT-PCR, Western blot	23548551
hsa-miR-21-5p	PTEN	Functional MTI	MIRT001190	Immunohistochemistry, Luciferase reporter assay, qRT-PCR, Western blot	23174819
hsa-miR-21-5p	PTEN	Functional MTI	MIRT001190	qRT-PCR, Western blot	23466500
hsa-miR-21-5p	PTEN	Functional MTI	MIRT001190	Luciferase reporter assay, qRT-PCR, Western blot	24154840
hsa-miR-21-5p	PTEN	Functional MTI	MIRT001190	qRT-PCR, Western blot	24659669
hsa-miR-21-5p	PTEN	Functional MTI	MIRT001190	qRT-PCR, Western blot	22956257
hsa-miR-21-5p	PTEN	Functional MTI	MIRT001190	Luciferase reporter assay, qRT-PCR, Western blot	24603539
hsa-miR-21-5p	PTEN	Functional MTI	MIRT001190	qRT-PCR, Western blot	24468088
hsa-miR-21-5p	PTEN	Functional MTI	MIRT001190	Luciferase reporter assay,	24356956
hsa-miR-21-5p	PTEN	Functional MTI	MIRT001190	Immunofluorescence, Immunohistochemistry, qRT-PCR, Western blot	23811941
hsa-miR-21-5p	PTEN	Functional MTI	MIRT001190	Luciferase reporter assay	24161401
hsa-miR-21-5p	PTEN	Functional MTI	MIRT001190	Luciferase reporter assay, qRT-PCR, Western blot	23981302
hsa-miR-21-5p	PTEN	Functional MTI	MIRT001190	qRT-PCR, Western blot	23643356
hsa-miR-21-5p	PTEN	Functional MTI	MIRT001190	Luciferase reporter assay	23275230
hsa-miR-21-5p	PTEN	Functional MTI	MIRT001190	qRT-PCR, Western blot	23446999
hsa-miR-21-5p	PTEN	Functional MTI	MIRT001190	Luciferase reporter assay, Western blot	23708209
hsa-miR-21-5p	PTEN	Functional MTI	MIRT001190	qRT-PCR, Luciferase reporter assay, Western blot	25361012
hsa-miR-21-5p	PTEN	Functional MTI	MIRT001190	Luciferase reporter assay	26864640
hsa-miR-21-5p	PTEN	Functional MTI	MIRT001190	Flow, qRT-PCR, Western blot	26284486
hsa-miR-21-5p	PTEN	Functional MTI	MIRT001190	FACS, Luciferase reporter assay, qRT-PCR, Western blot	26387848
hsa-miR-21-5p	PTEN	Functional MTI	MIRT001190	Luciferase reporter assay, qRT-PCR, Western blot	27725205
hsa-miR-21-5p	PTEN	Functional MTI	MIRT001190	Luciferase reporter assay	26568302
hsa-miR-21-5p	PTEN	Functional MTI	MIRT001190	qRT-PCR, Western blot	26559642
hsa-miR-21-5p	PTEN	Functional MTI	MIRT001190	Western blot	28069514
hsa-miR-21-5p	PTEN	Functional MTI	MIRT001190	Flow, Luciferase reporter assay, qRT-PCR, Western blot	26975392
hsa-miR-21-5p	PTEN	Functional MTI	MIRT001190	qRT-PCR, Western blot	27350731
hsa-miR-21-5p	PTEN	Functional MTI	MIRT001190	Immunohistochemistry, Luciferase reporter assay, qRT-PCR, Western blot	27611950
hsa-miR-21-5p	PTEN	Functional MTI	MIRT001190	qRT-PCR, Western blot	26741162
hsa-miR-21-5p	PTEN	Functional MTI	MIRT001190	Luciferase reporter assay, Western blot, qRT-PCR	25799148
hsa-miR-21-5p	PTEN	Functional MTI	MIRT001190	qRT-PCR, Western blot	24912785
hsa-miR-21-5p	PTEN	Functional MTI	MIRT001190	Flow, Microarray, qRT-PCR, Western blot	28407783
hsa-miR-21-5p	PTEN	Functional MTI	MIRT001190	Western blot	26847601
hsa-miR-21-5p	PTEN	Functional MTI	MIRT001190	Immunohistochemistry, Luciferase reporter assay, qRT-PCR, Western blot	25803229
hsa-miR-21-5p	PTEN	Functional MTI	MIRT001190	Luciferase reporter assay, qRT-PCR, Western blot	27811366
hsa-miR-21-5p	PTEN	Functional MTI	MIRT001190	Flow, Immunohistochemistry, Microarray, qRT-PCR, Western blot	27574331
hsa-miR-21-5p	E2F1	Functional MTI	MIRT001191	qRT-PCR, Western blot	19906824
hsa-miR-21-5p	TGFBR2	Functional MTI	MIRT001189	qRT-PCR, Western blot	19906824
hsa-miR-21-5p	TGFBR2	Functional MTI	MIRT001189	qRT-PCR, Luciferase reporter assay, Western blot, Reporter assay	19816956
hsa-miR-21-5p	TGFBR2	Functional MTI	MIRT001189	Luciferase reporter assay, qRT-PCR, Western blot	18829576
hsa-miR-21-5p	TGFBR2	Functional MTI	MIRT001189	Luciferase reporter assay, Western blot	22072622
hsa-miR-21-5p	TGFBR2	Functional MTI	MIRT001189	Immunofluorescence, Luciferase reporter assay, qRT-PCR, Western blot	24037531
hsa-miR-21-5p	TGFBR2	Functional MTI	MIRT001189	Luciferase reporter assay	27388239
hsa-miR-21-5p	PTEN	Functional MTI	MIRT001190	Western blot	19672202
hsa-miR-21-5p	PTEN	Functional MTI	MIRT001190	Luciferase reporter assay	19072831
hsa-miR-21-5p	PTEN	Functional MTI	MIRT001190	qRT-PCR, Western blot	19906824
hsa-miR-21-5p	PTEN	Functional MTI	MIRT001190	Luciferase reporter assay, qRT-PCR, Western blot	18850008
hsa-miR-21-5p	PTEN	Functional MTI	MIRT001190	Western blot	20216554
hsa-miR-21-5p	PTEN	Functional MTI	MIRT001190	qRT-PCR, Luciferase reporter assay, Western blot	20223231
hsa-miR-21-5p	PTEN	Functional MTI	MIRT001190	Luciferase reporter assay, Western blot, Reporter assay;Western blot;Microarray	20048743
hsa-miR-21-5p	PTEN	Functional MTI	MIRT001190	qRT-PCR, Western blot	20813833
hsa-miR-21-5p	PTEN	Functional MTI	MIRT001190	GFP reporter assay, Northern blot, qRT-PCR, Western blot, ASO assay	19641183
hsa-miR-21-5p	PTEN	Functional MTI	MIRT001190	Luciferase reporter assay	19253296
hsa-miR-21-5p	PTEN	Functional MTI	MIRT001190	Immunocytochemistry, Luciferase reporter assay, Northern blot, qRT-PCR, Western blot, Microarray, Reporter assay	17681183
hsa-miR-21-5p	PTEN	Functional MTI	MIRT001190	Northern blot, qRT-PCR, Western blot, Reporter assay	16762633
hsa-miR-21-5p	PTEN	Functional MTI	MIRT001190	Luciferase reporter assay, qRT-PCR	20797623
hsa-miR-21-5p	PTEN	Functional MTI	MIRT001190	Immunohistochemistry, qRT-PCR, Western blot	20978511
hsa-miR-21-5p	PTEN	Functional MTI	MIRT001190	Luciferase reporter assay, Microarray, Northern blot, qRT-PCR, Western blot	21187093
hsa-miR-21-5p	PTEN	Functional MTI	MIRT001190	Luciferase reporter assay, qRT-PCR, Western blot	21820606
hsa-miR-21-5p	PTEN	Functional MTI	MIRT001190	Luciferase reporter assay, Western blot	22267008
hsa-miR-21-5p	PTEN	Functional MTI	MIRT001190	Luciferase reporter assay	22956424
hsa-miR-21-5p	PTEN	Functional MTI	MIRT001190	qRT-PCR, Western blot	22761812
hsa-miR-21-5p	PTEN	Functional MTI	MIRT001190	Immunohistochemistry, Luciferase reporter assay, qRT-PCR, Western blot	22770403
hsa-miR-21-5p	PTEN	Functional MTI	MIRT001190	Luciferase reporter assay, Western blot	22879939
hsa-miR-21-5p	PTEN	Functional MTI	MIRT001190	Luciferase reporter assay	23226804
hsa-miR-21-5p	BMPR2	Functional MTI	MIRT003837	Luciferase reporter assay, qRT-PCR, Western blot	19578724
hsa-miR-21-5p	BMPR2	Functional MTI	MIRT003837	Luciferase reporter assay, qRT-PCR	18829576
hsa-miR-21-5p	BMPR2	Functional MTI	MIRT003837	qRT-PCR, Western blot	22227207
hsa-miR-21-5p	ERBB2	Functional MTI	MIRT004318	qRT-PCR, Western blot	19419954
hsa-miR-21-5p	RASA1	Functional MTI	MIRT003988	Luciferase reporter assay, qRT-PCR, Western blot	25663768
hsa-miR-21-5p	RASA1	Functional MTI	MIRT003988	Luciferase reporter assay, Western blot	27876571
hsa-miR-21-5p	TIAM1	Functional MTI	MIRT005565	Luciferase reporter assay, Microarray, Northern blot, qRT-PCR	20826792
hsa-miR-21-5p	TIAM1	Functional MTI	MIRT005565	Luciferase reporter assay	23442323
hsa-miR-21-5p	EGFR	Functional MTI	MIRT005807	Luciferase reporter assay, Microarray, Western blot	20864407
hsa-miR-21-5p	EGFR	Functional MTI	MIRT005807	Western blot;Other	20048743
hsa-miR-21-5p	SP1	Functional MTI	MIRT006236	Luciferase reporter assay, Western blot	22034194
hsa-miR-21-5p	SOX2	Functional MTI	MIRT030694	Immunofluorescence, Luciferase reporter assay, qRT-PCR, Western blot	26558781
hsa-miR-21-5p	VEGFA	Functional MTI	MIRT030717	Western blot;qRT-PCR	21544242
hsa-miR-21-5p	TGFB2	Functional MTI	MIRT030844	Luciferase reporter assay	27388239
hsa-miR-21-5p	STAT3	Functional MTI	MIRT031079	Western blot;Other	20048743
hsa-miR-21-5p	STAT3	Functional MTI	MIRT031079	Western blot	26549725
hsa-miR-21-5p	SETD2	Functional MTI	MIRT437893	ChIP-seq, Luciferase reporter assay	24983504
hsa-miR-21-5p	IGF1R	Functional MTI	MIRT438483	Luciferase reporter assay	24161401
hsa-miR-21-5p	CLU	Functional MTI	MIRT438224	Luciferase reporter assay	24327270
hsa-miR-21-5p	BMI1	Functional MTI	MIRT733326	ChIP-seq, Immunofluorescence, Immunohistochemistry, Luciferase reporter assay, qRT-PCR, Western blot	27644439
hsa-miR-21-5p	SOCS6	Functional MTI	MIRT733494	Luciferase reporter assay, qRT-PCR, Western blot	27811366
hsa-miR-21-5p	FOXO1	Functional MTI	MIRT735215	Luciferase reporter assay, qRT-PCR, Western blot	25909227
hsa-miR-224-5p	CXCR4	Functional MTI	MIRT000635	Luciferase reporter assay, qRT-PCR, Western blot	20023705
hsa-miR-224-5p	SMAD4	Functional MTI	MIRT006527	Luciferase reporter assay, Western blot	20118412
hsa-miR-224-5p	SMAD4	Functional MTI	MIRT006527	qRT-PCR, Western blot	23922662
hsa-miR-224-5p	SMAD4	Functional MTI	MIRT006527	Luciferase reporter assay, Western blot	25804630
hsa-miR-224-5p	TCEAL1	Functional MTI	MIRT053204	Flow, Luciferase reporter assay, Microarray, qRT-PCR, Western blot	23399735
hsa-miR-224-5p	TCEAL1	Functional MTI	MIRT053204	Flow, Luciferase reporter assay, qRT-PCR, Western blot	26343737
hsa-miR-224-5p	PHLPP1	Functional MTI	MIRT053250	Immunoprecipitaion, Luciferase reporter assay, Western blot	23846336
hsa-miR-224-5p	PHLPP1	Functional MTI	MIRT053250	Immunofluorescence, Luciferase reporter assay, qRT-PCR, Western blot	26245343
hsa-miR-224-5p	KRAS	Functional MTI	MIRT053521	qRT-PCR, Western blot	23667495
hsa-miR-224-5p	BCL2	Functional MTI	MIRT438617	Microarray, qRT-PCR, Western blot	22989374
hsa-miR-224-5p	CASP3	Functional MTI	MIRT732067	Luciferase reporter assay, Western blot	26307684
hsa-miR-224-5p	PHLPP2	Functional MTI	MIRT733416	Immunofluorescence, Luciferase reporter assay, qRT-PCR, Western blot	26245343
hsa-miR-224-5p	GSK3B	Functional MTI	MIRT734689	Luciferase reporter assay	25588771
hsa-miR-224-5p	RAC1	Functional MTI	MIRT735524	Luciferase reporter assay	27222381
hsa-miR-224-5p	CXCR4	Functional MTI	MIRT000635	Luciferase reporter assay, qRT-PCR, Western blot	20023705
hsa-miR-224-5p	SMAD4	Functional MTI	MIRT006527	Luciferase reporter assay, Western blot	20118412
hsa-miR-224-5p	SMAD4	Functional MTI	MIRT006527	qRT-PCR, Western blot	23922662
hsa-miR-224-5p	SMAD4	Functional MTI	MIRT006527	Luciferase reporter assay, Western blot	25804630
hsa-miR-224-5p	TCEAL1	Functional MTI	MIRT053204	Flow, Luciferase reporter assay, Microarray, qRT-PCR, Western blot	23399735
hsa-miR-224-5p	TCEAL1	Functional MTI	MIRT053204	Flow, Luciferase reporter assay, qRT-PCR, Western blot	26343737
hsa-miR-224-5p	PHLPP1	Functional MTI	MIRT053250	Immunoprecipitaion, Luciferase reporter assay, Western blot	23846336
hsa-miR-224-5p	PHLPP1	Functional MTI	MIRT053250	Immunofluorescence, Luciferase reporter assay, qRT-PCR, Western blot	26245343
hsa-miR-224-5p	KRAS	Functional MTI	MIRT053521	qRT-PCR, Western blot	23667495
hsa-miR-224-5p	BCL2	Functional MTI	MIRT438617	Microarray, qRT-PCR, Western blot	22989374
hsa-miR-224-5p	CASP3	Functional MTI	MIRT732067	Luciferase reporter assay, Western blot	26307684
hsa-miR-224-5p	PHLPP2	Functional MTI	MIRT733416	Immunofluorescence, Luciferase reporter assay, qRT-PCR, Western blot	26245343
hsa-miR-224-5p	GSK3B	Functional MTI	MIRT734689	Luciferase reporter assay	25588771
hsa-miR-224-5p	RAC1	Functional MTI	MIRT735524	Luciferase reporter assay	27222381
hsa-miR-31-5p	PPP2R2A	Functional MTI	MIRT000490	qRT-PCR, Luciferase reporter assay	20237410
hsa-miR-31-5p	TIAM1	Functional MTI	MIRT005566	Luciferase reporter assay, Microarray, Northern blot, qRT-PCR	20826792
hsa-miR-31-5p	DKK1	Functional MTI	MIRT005874	Immunoprecipitaion, Luciferase reporter assay, Microarray, qRT-PCR, Western blot	21048943
hsa-miR-31-5p	RASA1	Functional MTI	MIRT007292	Luciferase reporter assay, qRT-PCR, Western blot	23322774
hsa-miR-31-5p	RASA1	Functional MTI	MIRT007292	Luciferase reporter assay, qRT-PCR, Western blot	26747707
hsa-miR-31-5p	RASA1	Functional MTI	MIRT007292	Luciferase reporter assay, qRT-PCR, Western blot	26657862
hsa-miR-31-5p	MCM2	Functional MTI	MIRT007327	Luciferase reporter assay	23233736
hsa-miR-31-5p	RAB27A	Functional MTI	MIRT053752	Immunoblot, Immunohistochemistry, Luciferase reporter assay, qRT-PCR	22948084
hsa-miR-31-5p	SP7	Functional MTI	MIRT437549	Luciferase reporter assay, Microarray, qRT-PCR	23827457
hsa-miR-31-5p	SMAD4	Functional MTI	MIRT733127	Luciferase reporter assay, qRT-PCR, Western blot	26494556
hsa-miR-31-5p	SOX4	Functional MTI	MIRT733212	Chromatin Immunoprecipitation, Immunoprecipitaion, Luciferase reporter assay, qRT-PCR, Western blot	25644061
hsa-miR-31-5p	SPRY1	Functional MTI	MIRT734195	Luciferase reporter assay, qRT-PCR, Western blot	26657862
hsa-miR-31-5p	STMN1	Functional MTI	MIRT734681	Luciferase reporter assay	25897432
hsa-miR-31-5p	PPP2R2A	Functional MTI	MIRT000490	qRT-PCR, Luciferase reporter assay	20237410
hsa-miR-31-5p	TIAM1	Functional MTI	MIRT005566	Luciferase reporter assay, Microarray, Northern blot, qRT-PCR	20826792
hsa-miR-31-5p	DKK1	Functional MTI	MIRT005874	Immunoprecipitaion, Luciferase reporter assay, Microarray, qRT-PCR, Western blot	21048943
hsa-miR-31-5p	RASA1	Functional MTI	MIRT007292	Luciferase reporter assay, qRT-PCR, Western blot	23322774
hsa-miR-31-5p	RASA1	Functional MTI	MIRT007292	Luciferase reporter assay, qRT-PCR, Western blot	26747707
hsa-miR-31-5p	RASA1	Functional MTI	MIRT007292	Luciferase reporter assay, qRT-PCR, Western blot	26657862
hsa-miR-31-5p	MCM2	Functional MTI	MIRT007327	Luciferase reporter assay	23233736
hsa-miR-31-5p	RAB27A	Functional MTI	MIRT053752	Immunoblot, Immunohistochemistry, Luciferase reporter assay, qRT-PCR	22948084
hsa-miR-31-5p	SP7	Functional MTI	MIRT437549	Luciferase reporter assay, Microarray, qRT-PCR	23827457
hsa-miR-31-5p	SMAD4	Functional MTI	MIRT733127	Luciferase reporter assay, qRT-PCR, Western blot	26494556
hsa-miR-31-5p	SOX4	Functional MTI	MIRT733212	Chromatin Immunoprecipitation, Immunoprecipitaion, Luciferase reporter assay, qRT-PCR, Western blot	25644061
hsa-miR-31-5p	SPRY1	Functional MTI	MIRT734195	Luciferase reporter assay, qRT-PCR, Western blot	26657862
hsa-miR-31-5p	STMN1	Functional MTI	MIRT734681	Luciferase reporter assay	25897432
hsa-miR-338-3p	CCND1	Functional MTI	MIRT006822	Luciferase reporter assay	22942717
hsa-miR-338-3p	CCND1	Functional MTI	MIRT006822	Luciferase reporter assay	22912826
hsa-miR-338-3p	NRP1	Functional MTI	MIRT053764	Immunohistochemistry, Luciferase reporter assay, qRT-PCR, Western blot	24736504
hsa-miR-338-3p	SOX4	Functional MTI	MIRT731415	Luciferase reporter assay, Western blot	26252944
hsa-miR-338-3p	ADAM17	Functional MTI	MIRT732080	Luciferase reporter assay, qRT-PCR, Western blot	26617808
hsa-miR-338-3p	IRS2	Functional MTI	MIRT732366	Luciferase reporter assay, qRT-PCR, Western blot	28123847
hsa-miR-338-3p	HIF1A	Functional MTI	MIRT733004	Immunocytochemistry, Luciferase reporter assay, qRT-PCR, Western blot	26260688
hsa-miR-338-3p	CDH2	Functional MTI	MIRT733871	Immunofluorescence, Immunohistochemistry, Luciferase reporter assay, qRT-PCR, Western blot	27331410
hsa-miR-338-3p	CCND1	Functional MTI	MIRT006822	Luciferase reporter assay	22912826
hsa-miR-338-3p	CCND1	Functional MTI	MIRT006822	Luciferase reporter assay	22942717
hsa-miR-338-3p	NRP1	Functional MTI	MIRT053764	Immunohistochemistry, Luciferase reporter assay, qRT-PCR, Western blot	24736504
hsa-miR-338-3p	SOX4	Functional MTI	MIRT731415	Luciferase reporter assay, Western blot	26252944
hsa-miR-338-3p	ADAM17	Functional MTI	MIRT732080	Luciferase reporter assay, qRT-PCR, Western blot	26617808
hsa-miR-338-3p	IRS2	Functional MTI	MIRT732366	Luciferase reporter assay, qRT-PCR, Western blot	28123847
hsa-miR-338-3p	HIF1A	Functional MTI	MIRT733004	Immunocytochemistry, Luciferase reporter assay, qRT-PCR, Western blot	26260688
hsa-miR-338-3p	CDH2	Functional MTI	MIRT733871	Immunofluorescence, Immunohistochemistry, Luciferase reporter assay, qRT-PCR, Western blot	27331410
hsa-miR-338-5p	BMI1	Functional MTI	MIRT717186	ChIP-seq, Immunohistochemistry, Luciferase reporter assay, qRT-PCR, Western blot	27166996
hsa-miR-338-5p	NRP1	Functional MTI	MIRT734640	Luciferase reporter assay, qRT-PCR, Western blot	25204970
hsa-miR-338-5p	SPRY1	Functional MTI	MIRT734857	Luciferase reporter assay	28098403
hsa-miR-338-5p	BMI1	Functional MTI	MIRT717186	ChIP-seq, Immunohistochemistry, Luciferase reporter assay, qRT-PCR, Western blot	27166996
hsa-miR-338-5p	NRP1	Functional MTI	MIRT734640	Luciferase reporter assay, qRT-PCR, Western blot	25204970
hsa-miR-338-5p	SPRY1	Functional MTI	MIRT734857	Luciferase reporter assay	28098403
hsa-miR-431-5p	KREMEN1	Functional MTI	MIRT438207	Luciferase reporter assay	24167472
hsa-miR-431-5p	KREMEN1	Functional MTI	MIRT438207	Luciferase reporter assay	24167472
hsa-miR-501-5p	DKK1	Functional MTI	MIRT733570	Luciferase reporter assay, qRT-PCR, Western blot	27846906
hsa-miR-501-5p	GSK3B	Functional MTI	MIRT733572	Luciferase reporter assay, qRT-PCR, Western blot	27846906
hsa-miR-501-5p	GSK3B	Functional MTI	MIRT733572	Luciferase reporter assay, qRT-PCR, Western blot	27846906
hsa-miR-501-5p	DKK1	Functional MTI	MIRT733570	Luciferase reporter assay, qRT-PCR, Western blot	27846906
hsa-miR-582-5p	CASP3	Functional MTI	MIRT438729	Flow, Immunoblot, Luciferase reporter assay, Microarray, qRT-PCR, Western blot	24805821
hsa-miR-582-5p	RAB27A	Functional MTI	MIRT438829	Luciferase reporter assay, qRT-PCR, Western blot	26384136
hsa-miR-582-5p	CREB1	Functional MTI	MIRT732195	Luciferase reporter assay, Microarray, qRT-PCR, Western blot	26978739
hsa-miR-582-5p	CASP3	Functional MTI	MIRT438729	Flow, Immunoblot, Luciferase reporter assay, Microarray, qRT-PCR, Western blot	24805821
hsa-miR-582-5p	RAB27A	Functional MTI	MIRT438829	Luciferase reporter assay, qRT-PCR, Western blot	26384136
hsa-miR-582-5p	CREB1	Functional MTI	MIRT732195	Luciferase reporter assay, Microarray, qRT-PCR, Western blot	26978739
hsa-miR-622	KRAS	Functional MTI	MIRT006220	Luciferase reporter assay, Western blot	22016468
hsa-miR-622	CXCR4	Functional MTI	MIRT731652	ChIP-seq, Immunohistochemistry, In situ hybridization, Luciferase reporter assay, qRT-PCR, Western blot, Immunoprecipitaion	26404566
hsa-miR-622	CXCR4	Functional MTI	MIRT731652	Luciferase reporter assay, qRT-PCR, Western blot	26082201
hsa-miR-622	LAMC2	Functional MTI	MIRT734103	Immunofluorescence, Immunohistochemistry, Luciferase reporter assay, qRT-PCR, Western blot	28252644
hsa-miR-622	KRAS	Functional MTI	MIRT006220	Luciferase reporter assay, Western blot	22016468
hsa-miR-622	CXCR4	Functional MTI	MIRT731652	ChIP-seq, Immunohistochemistry, In situ hybridization, Luciferase reporter assay, qRT-PCR, Western blot, Immunoprecipitaion	26404566
hsa-miR-622	CXCR4	Functional MTI	MIRT731652	Luciferase reporter assay, qRT-PCR, Western blot	26082201
hsa-miR-622	LAMC2	Functional MTI	MIRT734103	Immunofluorescence, Immunohistochemistry, Luciferase reporter assay, qRT-PCR, Western blot	28252644
hsa-miR-942-5p	GSK3B	Functional MTI	MIRT734436	Luciferase reporter assay, Western blot	25844602
hsa-miR-942-5p	GSK3B	Functional MTI	MIRT734436	Luciferase reporter assay, Western blot	25844602
