# Supplementary material for: Systematic analysis of circRNA biomarkers for diagnosis, prognosis and therapy in colorectal cancer
Source: Front Genet. 2022 Oct 12;13:938672. doi: 10.3389/fgene.2022.938672 (PMC9597305; doi:10.3389/fgene.2022.938672)
Supplement: Supplementary file 5 [file Table1.xlsx]

## Sheet: Table S1.
Table S1.Checklist of circRNA-related literatures and results of quality assessment. (Papers covered in pink are unqualified papers.)
PMID	Type	circRNA	Samples (total)	n CRC	n Control	Method
15235038	Non-circRNA
25624062	Non-markers
26052092	Review
26110611		circITCH	45	45	45	qRT-PCR
26884878		circ_001988	31	31	31	qRT-PCR
27058418		circ_001569	12	12	12	RT-PCR
27573893	Review
27892494	Non-markers
28003761		circ_0000069	30	30	30	qRT-PCR
28103507		circBANP	35	35	35	RT-PCR
28174233		circciRS-7	153	153	44	qRT-PCR、WB
28249903		circCCDC66	12	12	12	qRT-PCR
28255427	Review
28349836		circ_103809	170	170	170	qRT-PCR
28349836		circ_104700	170	170	170	qRT-PCR
28656150	Non-human studies
28707774	Non-human studies
28721656	Review
28812395	Review
28974900	Other diseases
28980874	Other diseases
29039473		circ_086376	6	3	3	sequencing
29039473		circ_102761	6	3	3	sequencing
29039473		circ_105055	6	3	3	sequencing
29123417		circ_0003906	122	122	122	qRT-PCR
29207642	Other diseases
29207676		circ_000984	76	76	76	qRT-PCR
29273554	Review
29333615		circ_0000567	102	102	102	qRT-PCR
29364478		circ_0007534	33	33	33	qRT-PCR、WB
29421663		circ_0001649	64	64	64	qRT-PCR
29479369	Non-human studies
29549306		circHIPK3	178	178	40	qRT-PCR
29571246		circ_0014717	46	46	46	qRT-PCR 、WB
29658599	Non-markers
29710537		circ_0071589	40	40	40	qRT-PCR 、WB
29891014	Other diseases
29902450	Other diseases
29928882		circ_0026344	32	32	32	qRT-PCR
29943828		circ_0026782	69	69	69	qRT-PCR
29969631	Other diseases
30057315	Other diseases
30082829	Other diseases
30112563	Other diseases
30142548	Other diseases
30147374		circ_0000711	101	101	101	qRT-PCR
30173892		circ_100290	44	44	44	qRT-PCR 、WB
30182433	Non-human studies
30212824		circ_ACAP2	21	21	21	qRT-PCR 、WB
30249393		circ_103809	30	30	30	qRT-PCR 、WB
30271486	Other diseases
30320923		circ_0009022	30	30	30	qRT-PCR
30341421	Other diseases
30370521		circ_0136666	52	52	52	qRT-PCR 、WB
30384427	Bioinformatics
30403259		circ_0000523（circ_006229）	14	12	2	qRT-PCR 、WB
30403769		circ_103809	180	100	80	qRT-PCR 、WB
30446877	Non-markers
30520100		circ_0055625	4	4	4	qRT-PCR
30556859		circMTO1	63	63	63	qRT-PCR 、WB
30570857		circZNF609	60	24	36	qRT-PCR 、WB
30585259	Bioinformatics
30591054		circ_0002211	60	60	60	qRT-PCR
30630466		circ_0000826	40	24		qRT-PCR
30630466		circ_0001178	40	24	16	qRT-PCR
30630646		circ_0001313	42	42	42	qRT-PCR
30666650		circNSD2	82	82	82	RT-qPCR
30745810	Review
30797148		circVAPA	60	60	60	qRT-PCR
30841415		circ_0002138	35	35	35	qRT-PCR
30844715		circ_104916	116	116	116	RT-qPCR
30894216	Review
30922567		circPVT1	64	64	64	qRT-PCR
30925892		circPPP1R12A	20	20	20	qRT-PCR
30954221	Other diseases
31020847		circ_32883	25	25	25	qRT-PCR
31081084		circ_0005075	145	145	145	RT-PCR
31109967		circ_0009361	30	30	30	qRT-PCR
31155494		circACC1	91	91	91	qRT-PCR
31157588	Other diseases
31169949		circ_0142527	3	3	3	qRT-PCR
31210299		circ_0104631	32	32	32	qRT-PCR、WB
31269234	Withdraw publication
31270357	Non-markers
31300733		circ_101555	10	10	10	qRT-PCR、WB
31322270	Non-human studies
31346335		circ_0007142	6	6	6	RT-qPCR
31354303	Review
31354349		circ_0004585	30	30	30	qRT-PCR
31368365	Other diseases
31372051		circITGA7	20	20	20	qRT-PCR
31379573	Non-markers
31401644		circZNF609	46	46	46	qRT-PCR
31413634		circ_102958	58	58	58	qRT-PCR
31438886	Non-human studies
31474572	Non-markers
31475771	Non-markers
31476947		circ_0005075	93	93	93	qRT-PCR
31515467		circ_0079993	41	41	41	qRT-PCR
31519156		circFBXW7	10	10	10	qRT-PCR、WB
31533620	Other diseases
31549406		circ_0053277	3	3	3	qRT-PCR、WB
31556152	Bioinformatics
31558874		circ_0014130	20	20	20	qRT-PCR、WB
31570102	Non-markers
31579577	Bioinformatics
31595500		circ_0021977	63	63	63	qRT-PCR、WB
31598673		circ_0000218	39	39	39	qRT-PCR、WB
31599076	Review
31602252	Review
31608699	Non-human studies
31615475	Meta-Analysis
31619685		circ_103783	97	97	97	qRT-PCR、WB
31635986	Meta-Analysis
31648103		circ_0067835	58	58	58	qRT-PCR、WB
31669510		circABCC1	30	30	46	qRT-PCR
31669510		circCCDC66	30	30	46	qRT-PCR
31669510		circSTIL	30	30	46	qRT-PCR
31700498		circ_0000370	156	156	156	qRT-PCR
31700498		circ_0035445	156	156	156	qRT-PCR
31700498		circ_0082182	156	156	156	qRT-PCR
31712601		circ_0000338	17	17	17	qRT-PCR、WB
31715300	Non-circRNA
31737058		circ_0004771	180	135	45	qRT-PCR、WB
31738400		circ_0005100	62	62	62	qRT-PCR、WB
31747371		circ_0001178	102	102	102	qRT-PCR、WB
31781492	Bioinformatics
31797002	Bioinformatics
31809842	Other diseases
31829306		circCDYL	25	25	25	qRT-PCR、WB
31859543		circ_0004680	624	275	349	qRT-PCR、WB
31877535	Review
31901148		circ_0005963	19	19	19	qRT-PCR、WB
31922010	Bioinformatics
31938236		circ_0007534	158	112	46	qRT-PCR
31951832		circCAMSAP1	60	60	60	qRT-PCR
31960446		circ_0004277	50	50	50	qRT-PCR
31960989	Non-human studies
31973707		circ_0005273	6	6	6	qRT-PCR
31985056	Review
32005118		circ_001680	42	42	42	qRT-PCR
32020730		circPRTM5	30	30	30	qRT-PCR
32021287		circ_0140388	58	58	58	qRT-PCR
32041821		circMDM2	173	159	14	qRT-PCR
32046858		circHIPK3	50	50	50	qRT-PCR
32051753		circ_0001313	30	30	30	qRT-PCR
32061452	Review
32092975	Review
32115780		circ_0001550	27	27	27	qRT-PCR
32115780		circ_0001681	27	27	27	qRT-PCR
32115780		circ_0004887	27	27	27	qRT-PCR
32115780		circ_0030632	27	27	27	qRT-PCR
32141541	Withdraw publication
32141542		circDDX17	30	30	30	qRT-PCR
32141543	Withdraw publication
32145677	Non-circRNA
32151944	Other diseases
32158357		circ_0137008	30	30	30	qRT-PCR
32158464		circ_0007843	30	30	30	qRT-PCR
32187976	Non-human studies
32188489		circLONP2	97	97	97	qRT-PCR
32196590		circDENND4C	Human samples but data not shown	Human samples but data not shown	Human samples but data not shown	qRT-PCR
32221048	All bioinformatics
32241268	All bioinformatics
32241279		circFNDC3B	87	87	87	qRT-PCR
32243061	Non-human studies
32256212		circVAPA	42	42	42	qRT-PCR
32266033		circ_101951	62	62	62	qRT-PCR
32271418	Withdraw publication
32273712		circ_0060745	28	28	28	qRT-PCR
32305992		circ_0026735	30	30	30	qRT-PCR
32313121	Bioinformatics
32343603		circAPLP2	70	70	70	qRT-PCR
32360179	Review
32373955		circ_0056618	60	60	60	RT-PCR
32377736	Review
32379550		circFAT1	30	30	30	qRT-PCR
32393760		circ_5615	5	5	5	RT-PCR
32419229	Review
32423468	Non-circRNA
32423803		circ_0008285	56	56	56	qRT-PCR
32423804		circSLC7A6	30	30	30	qRT-PCR
32429931	Meta-Analysis
32430042		circ_001971	70	70	70	RT-PCR
32431519		circ_0007142	31	31	31	qRT-PCR
32433655	Bioinformatics
32450203	Review
32473899		circFARSA	40	40	40	RT-PCR
32486849		circFADS2	200	200	200	qRT-PCR
32500032	Review
32508871		circ_0001946	64	64	64	qRT-PCR
32509073	Other diseases
32547237	Other diseases
32564659		circ_100876	64	64	64	qRT-PCR
32565953		circ_0038646	62	62	62	qRT-PCR
32582276	Non-circRNA
32606737		circNOL10	55	55	55	qRT-PCR
32606768		circ_000166	30	30	30	qRT-PCR
32606978		circSAMRCC1	80	80	80	qRT-PCR
32612388	Withdraw publication
32612946		circCSPP1	10	10	10	qRT-PCR
32626660		circ_0101802	122	100	22	qRT-PCR
32633371	Other diseases
32633429		circ_0000826	100	100	100	qRT-PCR
32636650		circ_0001806	31	31	31	qRT-PCR
32644049		circ_100859	50	50	50	WB
32664176		circ_0002320	50	50	50	qRT-PCR
32681092		circAGFG1	30	30	30	qRT-PCR
32681581		circ_0128846	40	40	24	qRT-PCR
32699205		circCTNNA1	60	60	60	qRT-PCR
32706154		circ_102209	56	56	56	qRT-PCR
32713345	Non-human studies
32724467		circ_133	42	25	17	qRT-PCR
32742565	Review
32767228	Review
32767322		circUBAP2	22	22	22	qRT-PCR
32777531	Non-markers
32796815		circMBOAT2	169	169	169	qRT-PCR
32799546		circ_004452	8	8	8	qRT-PCR
32799546		circ_022743	8	8	8	qRT-PCR
32799546		circ_052666	8	8	8	qRT-PCR
32799891		circTADA2A	70	70	70	qRT-PCR
32803502		circ_0060927	83	83	83	qRT-PCR
32807692		circSMARCA5	45	45	45	qRT-PCR
32821160		circ_0136666	37	37	37	qRT-PCR
32848465		circMAT2B	70	70	70	qRT-PCR
32857753		circ_0060745	50	50	50	qRT-PCR
32865180		circ_0007031	30	30	30	qRT-PCR
32878117	Review
32884449		circ_0044556	52	52	52	qRT-PCR
32889894		circ_0007142	45	45	45	qRT-PCR
32896063		circFNDC3B	12	12	12	qRT-PCR
32901890		circNOX4	46	46	46	qRT-PCR
32904557	Other diseases
32908453		circ_0060967	80	80	80	qRT-PCR
32917870		circciRS-7	47	47	47	qRT-PCR
32952599	Bioinformatics
32968054		circGLIS2	3	3	3	qRT-PCR
32993655		circ_0000231	40	40	40	qRT-PCR
33015762	Withdraw publication
33052780	Review
33061846		circ_0026416	169	169	169	qRT-PCR
33114016	Non-human studies
33125087		circCCDC66	29	29	29	qRT-PCR
33125091		circHMGCS1	30	30	30	qRT-PCR
33128289		circ_0106714	60	60	60	qRT-PCR
33131207		circ_102049	202	137	65	qRT-PCR
33147048		circFBXW7	56	56	56	qRT-PCR
33177876		circ_0032833	50	25	25	qRT-PCR
33194066	Review
33209488		circTBL1XR1	24	24	24	qRT-PCR
33225938		circErbin	59	59	59	qRT-PCR
33232736		circTP53	20	20	20
33238574		circBCL2L12-1	7	7	7	qRT-PCR
33246471	Review
33257506		circ_100146	58	58	58	qRT-PCR
33275225		circ_100876	124	124	124	qRT-PCR
33288960	Bioinformatics
33292256		circ_0004831	81	81	81	qRT-PCR
33312376	Bioinformatics
33317596		circ_0000392	40	40	40	qRT-PCR
33333293	Review
33335404		circGLG1	40	40	40	WB
33335899	Review
33337836		circFMN2	156	88	68	qRT-PCR
33337836		circLMNB1	156	88	68	qRT-PCR
33337836		circZNF609	156	88	68	qRT-PCR
33347535		circ_002144	60	60	60	qRT-PCR
33364834		circPRKDC	30	30	30	qRT-PCR
33375322	Non-human studies
33376485		circ_000166	10	10	10	RT-PCR
33390857	Review
33520987		circ_0020095	20	20	20	qRT-PCR
33534412		circ_0000372	60	60	60	qRT-PCR
33536039	Review
33550046	Review
33552272		circ_0001696	18	18	18	RT-PCR
33568942		circ_0043278	43	43	43	qRT-PCR
33577003	Withdraw publication
33591945		circ_0115744	20	20	20	qRT-PCR
33595945	Other diseases
33598105	Review
33613755		circ_0000847	53	53	53	qRT-PCR
33629528	Other diseases
33632217		circ_0000423	20	20	20	qRT-PCR
33634427		circRAD23	50	50	50	qRT-PCR
33640021		circCTNNA1	37	37	37	qRT-PCR
33649850		circ_0000212	500	500	500	RT-PCR
33650644	Other diseases
33653781	The full text could not be found
33658855		circIFT80	24	15	24	qRT-PCR
33663510		circCSPP1	36	36	36	qRT-PCR
33664565	Non-human studies
33665157	Review
33669582	Non-markers
33685351		circ_0000467	69	69	69	qRT-PCR
33685455		circDOCK1	42	42	42	qRT-PCR
33687140	Review
33688484		circ_000425	100	100	100	qRT-PCR
33722958		circ_0000338	60	60	60	qRT-PCR
33723214		circ_0124554	80	80	80	PCR
33725570		circ_001659	140	140	140	RT-PCR
33726686		circ_0003266	46	46	46	qRT-PCR
33732022		circ_0005927	87	87	87	qRT-PCR
33749508	Other diseases
33754062		circ_1662	6	6	6	PCR
33760126		circ_0074027	60	60	60	qRT-PCR
33771844		circKRT6C	26	26	26	qRT-PCR
33790646		circ_0071589	56	56	56	qRT-PCR
33815488	Review
33841681	Other diseases
33882945		circ_0055625	57	57	57	qRT-PCR
33901505	Review
33902207	Non-English articles
33907219	Other diseases
33920880	Bioinformatics
33929991		circ_0059354	56	56	56	PCR
33947841		circ_0006401	12	12	12	qRT-PCR
33968341	Bioinformatics
33992597		circMYH9	50	50	50	RT-PCR
34015582	Review
34022068		circEPB41L2	30	30	30	PCR
34034472	Non-English articles
34045869		circ_0062389	27	27	27	qRT-PCR
34074294		circSPARC	84	84	84	qRT-PCR
34080658		circNSUN2	32	32	32	RT-PCR
34085707		circACAP2	30	30	30	qRT-PCR
34089272		circ_0031787	43	43	43	qRT-PCR
34091391		circ_0084615	50	50	50	qRT-PCR
34093664		circMFN2	50	50	50	qRT-PCR
34097315	Review
34124372		circCSPP1	37	37	37	qRT-PCR
34127015		circASXL1	23	23	23	qRT-PCR
34158864		circRHOBTB3	83	83	83	qRT-PCR
34162563	The full text could not be found
34173324		circ_0019230	41	41	41	qRT-PCR
34183076		circ_0000231	47	47	47	qRT-PCR
34185304	Other diseases
34222420	Bioinformatics
34249673	Other diseases
34257702		circFAT1(e2)	10	10	10	qRT-PCR
34277605	Review
34285509	Review
34292663		circ_0000317	45	45	45	qRT-PCR
34320120		circEGFR	90	90	90	qRT-PCR
34320348		circcis-HOX	6	6	6	qRT-PCR
34320370	Non-human studies
34322757		circ_0007031	50	50	50	qRT-PCR
34337040	Bioinformatics
34345300		circMETTL3	74	42	32	qRT-PCR
34345300		circUSP3	74	42	32	qRT-PCR
34381772		circFAM120B	50	50	50	qRT-PCR
34387591		circKIAA1199	47	47	47	qRT-PCR
34392090	Review
34396434		circNRIP1	72	72	72	RT-PCR
34410163		circ_0006174	46	46	46	qRT-PCR
34412616		circEIF3K	624	349	275	qRT-PCR
34412652		circPLCE1	85	85	85	qRT-PCR
34416339	Non-human studies
34420031	Non-human studies
34438465		circ_0040809	40	40	40	qRT-PCR
34452628		circGALNT16	100	100	100	qRT-PCR
34453920		circ_0031288	23	23	23	qRT-PCR
34456589		circDUSP16	46	46	46	qRT-PCR
34459455		circ_0007334	30	30	30	RT-PCR
34479583		circ_0009910	50	50	50	qRT-PCR
34479589		circ_0029803	62	62	62	qRT-PCR
34480353		circ_103948	6	6	6	qRT-PCR
34485151		circ_0004087	40	40	40	qRT-PCR
34496888		circMYH9	148	148	148	qRT-PCR
34504600		circASS1	10	10	10	RT-PCR
34511934	Bioinformatics
34515875		circTUBGCP3	27	27	27	RT-PCR
34516314		circ_0089153	50	50	50	qRT-PCR
34521402	Review
34523755	Other diseases
34532478	Non-human studies
34535136	Review
34549306		circFOXO3	70	70	70	RT-PCR
34595108	Other diseases
34603369	Non-human studies
34604037	Other diseases
34629820		circ_0084927	30	30	30	PCR
34635639		circCOG2	169	169	169	qRT-PCR
34645476		circ_0026416	43	43	43	qRT-PCR
34650680		circ_002178	60	60	60	qRT-PCR
34660182		circSIRT1	52	52	52	RT-PCR
34706645		circ_0038718	20	20	20	qRT-PCR
34709743		circ_0131663	36	36	36	qRT-PCR
34742305		circRNF121	15	15	15	qRT-PCR
34759742		circ_001787	43	43	43	qRT-PCR
34781990		circ_0007113	120	120	120	qRT-PCR
34792792		circ_0006174	41	41	41	qRT-PCR
34796685	Review
34822025		circ_0044556	70	70	70	qRT-PCR
34829818	Review
34841662		circ_0001666	70	70	70	qRT-PCR
34860442		circ_0006282	261	261	261	qRT-PCR
