# Supplementary material for: Systematic analysis of circRNA biomarkers for diagnosis, prognosis and therapy in colorectal cancer
Source: Front Genet. 2022 Oct 12;13:938672. doi: 10.3389/fgene.2022.938672 (PMC9597305; doi:10.3389/fgene.2022.938672)
Supplement: Supplementary file 6 [file Table5.xlsx]

## Sheet: Table S5.
Table S5. Expression of target genes that circRNAs act on through miRNAs.
Target gene	n（normal）	Expression(normal)	n(CRC)	Expression(CRC)	up/down	fold-change	p-Value
ADAM17	41	7.746	286	11.251	up	1.45249	<1E-12
BCL2	41	6.665	286	1.841	down	0.276219	<1E-12
BMI1	41	18.18	286	22.367	up	1.23031	1.3614e-06
BMPR2	41	9.323	286	8.612	down	0.923737	0.38732
CASP3	41	41.48	286	34.082	down	0.821649	1.68091e-05
CCND1	41	26.012	286	90.976	up	3.49746	1.62437e-12
CDH2	41	0.593	286	0.448	down	0.755481	0.90116
CDKN1A	41	261.075	286	102.742	down	0.393534	<1E-12
CLU	41	106.893	286	18.306	down	0.171255	5.7039e-07
CREB1	41	8.549	286	9.545	up	1.1165	0.00195701
CTGF	41	47.918	286	65.612	up	1.36926	0.0002164
CXCR4	41	26.518	286	25.211	down	0.950713	0.063057
DKK1	41	0.135	286	0.172	up	1.27407	0.00185658
DNMT1	41	17.582	286	36.487	up	2.07525	<1E-12
E2F1	41	5.266	286	16.917	up	3.2125	<1E-12
E2F3	41	4.439	286	9.981	up	2.24848	<1E-12
EGFR	41	14.949	286	7.907	down	0.528932	3.0945e-06
EGR2	41	2.179	286	2.347	up	1.0771	0.23554
EPAS1	41	97.809	286	43.308	down	0.442781	<1E-12
ERBB2	41	125.678	286	86.515	down	0.688386	0.0196398
ESR1	41	0.509	286	0.128	down	0.251473	7.03382e-12
FOXO1	41	12.583	286	6.808	down	0.541047	3.97382e-12
GSK3B	41	12.151	286	15.005	up	1.23488	1.76192e-13
HIF1A	41	38.152	286	37.212	down	0.975362	0.145999
IGF1R	41	7.201	286	7.661	up	1.06388	0.04432
IRS2	41	9	286	13.73	up	1.52556	1.64524e-12
ITGB8	41	1.648	286	3.776	up	2.29126	<1E-12
JAG1	41	26.543	286	25.131	down	0.946803	0.5091
KLF4	41	240.286	286	32.362	down	0.134681	1.62448e-12
KRAS	41	24.934	286	17.251	down	0.691867	9.41025e-13
KREMEN1	41	17.474	286	9.807	down	0.561234	0.00012331
LAMC2	41	24.615	286	47.699	up	1.9378	<1E-12
MCM2	41	16.807	286	41.172	up	2.44969	<1E-12
MDM2	41	9.962	286	11.991	up	1.20367	1.62448e-12
MMP14	41	53.528	286	112.267	up	2.09735	1.62448e-12
MYC	41	49.248	286	182.54	up	3.70655	<1E-12
NANOG	41	0.018	286	0.016	down	0.888889	0.50848
NRP1	41	12.474	286	9.417	down	0.75493	0.20038
PHLPP1	41	10.251	286	7.168	down	0.699249	7.4165e-07
PHLPP2	41	20.5	286	3.485	down	0.17	6.07525e-12
PODXL	41	11.01	286	21.468	up	1.94986	1.62437e-12
PPP2R2A	41	28.061	286	36.64	up	1.30573	1.62448e-12
PTEN	41	25.576	286	17.671	down	0.690921	1.65779e-12
RAB27A	41	31.648	286	11.075	down	0.349943	1.62481e-12
RAC1	41	228.055	286	239.585	up	1.05056	1.69927e-05
RASA1	41	13.33	286	18.278	up	1.37119	18.278
ROCK1	41	11.754	286	10.113	down	0.860388	0.031295
SET	41	104.494	286	219.573	up	2.1013	<1E-12
SETD2	41	29.929	286	33.897	up	1.13258	2.8641e-07
SMAD2	41	21.476	286	16.973	down	0.790324	7.7387e-05
SMAD4	41	12.887	286	8.45	down	0.6557	2.10432e-12
SOCS6	41	16.436	286	8.053	down	0.489961	6.21725e-15
SOX2	41	0.355	286	0.058	down	0.16338	7.5943e-05
SOX4	41	14.185	286	47.889	up	3.37603	<1E-12
SOX9	41	27.018	286	97.534	up	3.60996	1.62448e-12
SP1	41	25.466	286	25.046	down	0.983507	0.55908
SP7	41	0	286	0	down	#DIV/0!	0.0080163
SPRY1	41	13.694	286	19.802	up	1.44603	2.9101e-09
STAT1	41	42.81	286	65.661	up	1.53378	0.051482
STAT3	41	69.603	286	63.038	down	0.905679	0.021863
STMN1	41	90.034	286	191.014	up	2.12158	1.62448e-12
TCEAL1	41	16.842	286	20.226	up	1.20093	0.09602
TGFB2	41	0.471	286	0.864	up	1.83439	0.000102558
TGFBR2	41	52.627	286	48.53	down	0.92215	0.20432
TIAM1	41	1.777	286	0.487	down	0.274057	2.5456e-10
TIMP3	41	41.718	286	46.128	up	1.10571	0.42444
TP53	41	52.033	286	94.434	up	1.81489	1.62448e-12
VEGFA	41	26.658	286	76.212	up	2.85888	<1E-12
VLDLR	41	5.955	286	1.957	down	0.328631	7.5813e-11
YES1	41	22.662	286	20.382	down	0.899391	0.54674
