# Supplementary material for: Systematic analysis of circRNA biomarkers for diagnosis, prognosis and therapy in colorectal cancer
Source: Front Genet. 2022 Oct 12;13:938672. doi: 10.3389/fgene.2022.938672 (PMC9597305; doi:10.3389/fgene.2022.938672)
Supplement: Supplementary file 7 [file Table7.xlsx]

## Sheet: Table S7.
Table S7. circRNAs associated with chemoradiotherapy and clinical metastasis.
Clinical Parameters		circRNAs
Metastasis	Lymph node metastasis	circ_103809, circ_0003906, circ_0007534, circ_0071589, circ_0026344, circ_0000711, circ_103809, circ_0055625, circMTO1, circ_104916, circ_0007142, circ_0021977, circ_0000218, circCAMSAP1, circFMN2, circLMNB1, circZNF609, circSPARC, circMFN2
	Lymph node and distant metastasis	circ_0000567， circHIPK3, circ_0026782, circ_0002211, circVAPA, circABCC1, circ_0140388
	Liver metastasis	circNSUN2, circ_0001178, circ_0000826, circCSPP1, circ_0000826, circ_102049
	Distant metastasis	circ_104700, circ_0014717, circ_100290, circ_0009022, circ_0005075, circ_0067835, circ_0001178, circ_0124554, circRHOBTB3, circ_0131663
Chemoresistance	5-fluorouracil	circDDX17, circ_0007031, circ_0032833, circ_0000338, circNRIP1
	Oxaliplatin	circ_0005963, circFBXW7
	Cisplatin	circ_0131663, circ_0020095, circ_0071589
	5-fluorouracil and oxaliplatin	circ_0000338, circ_32883
	Doxorubicin	circ_0006174, circCSPP1
Radioresistance		circ_0001313
